# Supplementary material for: Analysis of Nicotine Toxicity and Mechanisms of Senescence in Nucleus Pulposus Cells Using Network Toxicology and Molecular Docking Technique
Source: JOR Spine. 2025 Mar 31;8(2):e70055. doi: 10.1002/jsp2.70055 (PMC11956214; doi:10.1002/jsp2.70055)
Supplement: Supplementary file 1 — Table S1. Predicted targets of nicotine. Table S2. Cell senescence gene. Table S3. GSE124272 matrix data. Table S4. The intersection genes of nicotine causing disc aging. Table S5. Expression levels of intersection genes where nicotine causes disc senescence. Table S6. GO enrichment analysis of the intersection genes where nicotine causes disc senescence. Table S7. KEGG enrichment analysis of the intersection genes for nicotine‐causing disc senescence. [file JSP2-8-e70055-s001.xls]

## Sheet: Table S1
Target	Common name	Uniprot ID	ChEMBL ID	Target Class	Probability*
Neuronal acetylcholine receptor protein alpha-4 subunit (by homology)	CHRNA4	P43681	CHEMBL1882	Ligand-gated ion channel	1
Acetylcholine receptor; alpha1/beta1/delta/gamma	CHRNB1	P11230 P02708 P07510 Q07001	CHEMBL1907588	Ligand-gated ion channel	1
Neuronal acetylcholine receptor; alpha4/beta4	CHRNB4	P30926 P43681	CHEMBL1907591	Ligand-gated ion channel	1
Neuronal acetylcholine receptor; alpha3/beta4	CHRNA3	P32297 P30926	CHEMBL1907594	Ligand-gated ion channel	1
Neuronal acetylcholine receptor; alpha2/beta4	CHRNA2	P30926 Q15822	CHEMBL2109230	Ligand-gated ion channel	1
Neuronal acetylcholine receptor; alpha3/alpha6/beta2/beta3	CHRNA6	Q05901 Q15825 P17787 P32297	CHEMBL2109233	Ligand-gated ion channel	1
Neuronal acetylcholine receptor; alpha3/beta2	CHRNB2	P32297 P17787	CHEMBL2109234	Ligand-gated ion channel	1
Acetylcholine receptor; alpha1/beta1/delta/gamma	CHRNA1	P11230 P02708 P07510 Q07001	CHEMBL1907588	Ligand-gated ion channel	1
Acetylcholine receptor; alpha1/beta1/delta/gamma	CHRNG	P11230 P02708 P07510 Q07001	CHEMBL1907588	Ligand-gated ion channel	1
Acetylcholine receptor; alpha1/beta1/delta/gamma	CHRND	P11230 P02708 P07510 Q07001	CHEMBL1907588	Ligand-gated ion channel	1
Neuronal acetylcholine receptor protein alpha-7 subunit	CHRNA7	P36544	CHEMBL2492	Ligand-gated ion channel	1
Histamine H3 receptor	HRH3	Q9Y5N1	CHEMBL264	Family A G protein-coupled receptor	0.125076
Squalene synthetase (by homology)	FDFT1	P37268	CHEMBL3338	Enzyme	0.125076
Muscarinic acetylcholine receptor M4	CHRM4	P08173	CHEMBL1821	Family A G protein-coupled receptor	0.125076
Muscarinic acetylcholine receptor M2	CHRM2	P08172	CHEMBL211	Family A G protein-coupled receptor	0.125076
Sigma opioid receptor (by homology)	SIGMAR1	Q99720	CHEMBL287	Membrane receptor	0.125076
Synaptic vesicular amine transporter (by homology)	SLC18A2	Q05940	CHEMBL1893	Electrochemical transporter	0.116739
Epoxide hydratase	EPHX2	P34913	CHEMBL2409	Protease	0.116739
Serotonin transporter	SLC6A4	P31645	CHEMBL228	Electrochemical transporter	0.116739
Platelet activating factor receptor	PTAFR	P25105	CHEMBL250	Family A G protein-coupled receptor	0.116739
Cytochrome P450 2C19	CYP2C19	P33261	CHEMBL3622	Cytochrome P450	0.116739
Nociceptin receptor	OPRL1	P41146	CHEMBL2014	Family A G protein-coupled receptor	0.116739
Dopamine D2 receptor	DRD2	P14416	CHEMBL217	Family A G protein-coupled receptor	0
Histone deacetylase 1	HDAC1	Q13547	CHEMBL325	Eraser	0
Histone deacetylase 4	HDAC4	P56524	CHEMBL3524	Eraser	0
Serotonin 2b (5-HT2b) receptor	HTR2B	P41595	CHEMBL1833	Family A G protein-coupled receptor	0
Cytochrome P450 19A1	CYP19A1	P11511	CHEMBL1978	Cytochrome P450	0
11-beta-hydroxysteroid dehydrogenase 1	HSD11B1	P28845	CHEMBL4235	Enzyme	0
Dopamine D3 receptor	DRD3	P35462	CHEMBL234	Family A G protein-coupled receptor	0
Muscarinic acetylcholine receptor M1	CHRM1	P11229	CHEMBL216	Family A G protein-coupled receptor	0
Choline kinase alpha	CHKA	P35790	CHEMBL3117	Enzyme	0
Kappa Opioid receptor	OPRK1	P41145	CHEMBL237	Family A G protein-coupled receptor	0
Nicotinamide phosphoribosyltransferase	NAMPT	P43490	CHEMBL1744525	Enzyme	0
Serotonin 1a (5-HT1a) receptor	HTR1A	P08908	CHEMBL214	Family A G protein-coupled receptor	0
Serotonin 2a (5-HT2a) receptor	HTR2A	P28223	CHEMBL224	Family A G protein-coupled receptor	0
Serotonin 7 (5-HT7) receptor	HTR7	P34969	CHEMBL3155	Family A G protein-coupled receptor	0
Norepinephrine transporter	SLC6A2	P23975	CHEMBL222	Electrochemical transporter	0
Dopamine transporter	SLC6A3	Q01959	CHEMBL238	Electrochemical transporter	0
Phenylethanolamine N-methyltransferase	PNMT	P11086	CHEMBL4617	Enzyme	0
Lysine-specific histone demethylase 1	KDM1A	O60341	CHEMBL6136	Eraser	0
P2X purinoceptor 7	P2RX7	Q99572	CHEMBL4805	Ligand-gated ion channel	0
Gamma-secretase	PSEN2 PSENEN NCSTN APH1A PSEN1 APH1B	P49810 Q9NZ42 Q92542 Q96BI3 P49768 Q8WW43	CHEMBL2094135	Protease	0
Integrin alpha-IIb/beta-3	ITGA2B ITGB3	P08514 P05106	CHEMBL2093869	Membrane receptor	0
Thromboxane-A synthase	TBXAS1	P24557	CHEMBL1835	Cytochrome P450	0
Cathepsin D	CTSD	P07339	CHEMBL2581	Protease	0
Beta-secretase 1	BACE1	P56817	CHEMBL4822	Protease	0
Cytochrome P450 11B2	CYP11B2	P19099	CHEMBL2722	Cytochrome P450	0
Mu opioid receptor	OPRM1	P35372	CHEMBL233	Family A G protein-coupled receptor	0
Melanocortin receptor 1 (by homology)	MC1R	Q01726	CHEMBL3795	Family A G protein-coupled receptor	0
Vesicular acetylcholine transporter	SLC18A3	Q16572	CHEMBL4767	Electrochemical transporter	0
C-C chemokine receptor type 5	CCR5	P51681	CHEMBL274	Family A G protein-coupled receptor	0
Dopamine D4 receptor	DRD4	P21917	CHEMBL219	Family A G protein-coupled receptor	0
Dipeptidyl peptidase IX	DPP9	Q86TI2	CHEMBL4793	Protease	0
Melanocortin receptor 5	MC5R	P33032	CHEMBL4608	Family A G protein-coupled receptor	0
Melanin-concentrating hormone receptor 1	MCHR1	Q99705	CHEMBL344	Family A G protein-coupled receptor	0
Anandamide amidohydrolase	FAAH	O00519	CHEMBL2243	Enzyme	0
Vanilloid receptor	TRPV1	Q8NER1	CHEMBL4794	Voltage-gated ion channel	0
Metabotropic glutamate receptor 5	GRM5	P41594	CHEMBL3227	Family C G protein-coupled receptor	0
Nischarin	NISCH	Q9Y2I1	CHEMBL3923	Other cytosolic protein	0
C-C motif chemokine 2	CCL2	P13500	CHEMBL1649052	Family A G protein-coupled receptor	0
Myosin light chain kinase, smooth muscle	MYLK	Q15746	CHEMBL2428	Kinase	0
Rho-associated protein kinase 2	ROCK2	O75116	CHEMBL2973	Kinase	0
Protein kinase N2	PKN2	Q16513	CHEMBL3032	Kinase	0
Rho-associated protein kinase 1	ROCK1	Q13464	CHEMBL3231	Kinase	0
Protein kinase N1	PKN1	Q16512	CHEMBL3384	Kinase	0
Protein kinase C epsilon	PRKCE	Q02156	CHEMBL3582	Kinase	0
Ribosomal protein S6 kinase alpha 5	RPS6KA5	O75582	CHEMBL4237	Kinase	0
Maltase-glucoamylase	MGAM	O43451	CHEMBL2074	Hydrolase	0
Sucrase-isomaltase	SI	P14410	CHEMBL2748	Enzyme	0
Voltage-gated potassium channel subunit Kv1.5	KCNA5	P22460	CHEMBL4306	Voltage-gated ion channel	0
Toll-like receptor (TLR7/TLR9)	TLR9	Q9NR96	CHEMBL5804	Toll-like and Il-1 receptors	0
Neurokinin 1 receptor	TACR1	P25103	CHEMBL249	Family A G protein-coupled receptor	0
Melanocortin receptor 3	MC3R	P41968	CHEMBL4644	Family A G protein-coupled receptor	0
Epoxide hydrolase 1	EPHX1	P07099	CHEMBL1968	Protease	0
Cannabinoid receptor 2	CNR2	P34972	CHEMBL253	Family A G protein-coupled receptor	0
Delta opioid receptor	OPRD1	P41143	CHEMBL236	Family A G protein-coupled receptor	0
Estradiol 17-beta-dehydrogenase 1	HSD17B1	P14061	CHEMBL3181	Enzyme	0
Trace amine-associated receptor 1 (by homology)	TAAR1	Q96RJ0	CHEMBL5857	Family A G protein-coupled receptor	0
Monoamine oxidase A	MAOA	P21397	CHEMBL1951	Oxidoreductase	0
Monoamine oxidase B	MAOB	P27338	CHEMBL2039	Oxidoreductase	0
C-X-C chemokine receptor type 4	CXCR4	P61073	CHEMBL2107	Family A G protein-coupled receptor	0
C-C chemokine receptor type 3	CCR3	P51677	CHEMBL3473	Family A G protein-coupled receptor	0
Coagulation factor XI	F11	P03951	CHEMBL2820	Protease	0
Plasma retinol-binding protein	RBP4	P02753	CHEMBL3100	Secreted protein	0
Muscarinic acetylcholine receptor M3	CHRM3	P20309	CHEMBL245	Family A G protein-coupled receptor	0
Serine/threonine-protein kinase PRKX	PRKX	P51817	CHEMBL5818	Kinase	0
C-C chemokine receptor type 2	CCR2	P41597	CHEMBL4015	Family A G protein-coupled receptor	0
Anti-estrogen binding site (AEBS)	EBP	Q15125	CHEMBL4931	Enzyme	0
C-C chemokine receptor type 1	CCR1	P32246	CHEMBL2413	Family A G protein-coupled receptor	0
Dopamine D5 receptor	DRD5	P21918	CHEMBL1850	Family A G protein-coupled receptor	0
Histamine H2 receptor	HRH2	P25021	CHEMBL1941	Family A G protein-coupled receptor	0
HERG	KCNH2	Q12809	CHEMBL240	Voltage-gated ion channel	0
LXR-alpha	NR1H3	Q13133	CHEMBL2808	Nuclear receptor	0
LXR-beta	NR1H2	P55055	CHEMBL4093	Nuclear receptor	0
Telomerase reverse transcriptase	TERT	O14746	CHEMBL2916	Enzyme	0
Myeloperoxidase	MPO	P05164	CHEMBL2439	Enzyme	0
Puromycin-sensitive aminopeptidase	NPEPPS	P55786	CHEMBL2264	Protease	0
Serotonin 3a (5-HT3a) receptor	HTR3A	P46098	CHEMBL1899	Ligand-gated ion channel	0
Tankyrase-2	TNKS2	Q9H2K2	CHEMBL6154	Enzyme	0
Cannabinoid receptor 1	CNR1	P21554	CHEMBL218	Family A G protein-coupled receptor	0

## Sheet: Table S2 Cell Age
Entrez ID	Gene symbol	Gene name	Cancer Cell	Type of senescence	Senescence Effect	Reference
22848	AAK1	AP2 associated kinase 1	No	Unclear	Induces	26583757
5243	ABCB1	ATP binding cassette subfamily B member 1	Yes	Stress-induced	Induces	10825123
368	ABCC6	ATP binding cassette subfamily C member 6	Yes	Unclear	Inhibits	28536638
51225	ABI3	ABI family member 3	Yes	Oncogene-induced	Induces	21223585
25890	ABI3BP	ABI family member 3 binding protein	Yes	Unclear	Induces	18559958
340485	ACER2	alkaline ceramidase 2	Yes	Replicative	Inhibits	29229990
340485	ACER2	alkaline ceramidase 2	Yes	Stress-induced	Inhibits	29229990
2532	ACKR1	atypical chemokine receptor 1 (Duffy blood group)	No	Stress-induced	Induces	17955335
47	ACLY	ATP citrate lyase	No	Unclear	Inhibits	25367309
203054	ADCK5	aarF domain containing kinase 5	No	Unclear	Induces	26583757
27161	AGO2	argonaute RISC catalytic component 2	No	Oncogene-induced	Inhibits	25175024
10551	AGR2	anterior gradient 2, protein disulphide isomerase family member	Yes	Oncogene-induced	Inhibits	22467239
183	AGT	angiotensinogen	No	Stress-induced	Induces	16908765
196	AHR	aryl hydrocarbon receptor	No	Stress-induced	Induces	15111621
8852	AKAP4	A-kinase anchoring protein 4	Yes	Unclear	Inhibits	26590805
231	AKR1B1	aldo-keto reductase family 1 member B	Yes	Stress-induced	Inhibits	21182935
207	AKT1	AKT serine/threonine kinase 1	No	Oncogene-induced	Induces	17045205
84335	AKT1S1	AKT1 substrate 1	Yes	Oncogene-induced	Inhibits	24704832
10000	AKT3	AKT serine/threonine kinase 3	Yes	Stress-induced	Inhibits	26972278
64400	AKTIP	AKT interacting protein	No	Replicative	Inhibits	27512140
217	ALDH2	aldehyde dehydrogenase 2 family member	No	Stress-induced	Inhibits	30538807
226	ALDOA	aldolase, fructose-bisphosphate A	Yes	Oncogene-induced	Inhibits	28806777
221120	ALKBH3	alkB homolog 3, alpha-ketoglutarate dependent dioxygenase	Yes	Unclear	Inhibits	21285982
247	ALOX15B	arachidonate 15-lipoxygenase type B	No	Unclear	Induces	17164141
64682	ANAPC1	anaphase promoting complex subunit 1	No	Unclear	Inhibits	25255445
54443	ANLN	anillin actin binding protein	Yes	Unclear	Inhibits	27863473
308	ANXA5	annexin A5	No	Replicative	Inhibits	22728018
308	ANXA5	annexin A5	No	Stress-induced	Inhibits	22728018
328	APEX1	apurinic/apyrimidinic endodeoxyribonuclease 1	No	Replicative	Inhibits	29750271
367	AR	androgen receptor	No	Unclear	Induces	24244503
375	ARF1	ADP ribosylation factor 1	No	Oncogene-induced	Induces	29420297
384	ARG2	arginase 2	No	Unclear	Induces	23832324
384	ARG2	arginase 2	No	Unclear	Induces	22928666
8289	ARID1A	AT-rich interaction domain 1A	No	Oncogene-induced	Induces	28942143
57492	ARID1B	AT-rich interaction domain 1B	No	Oncogene-induced	Induces	27737960
1820	ARID3A	AT-rich interaction domain 3A	No	Oncogene-induced	Inhibits	11812999
51742	ARID4B	AT-rich interaction domain 4B	Yes	Oncogene-induced	Induces	16479010
10095	ARPC1B	actin related protein 2/3 complex subunit 1B	Yes	Unclear	Induces	21628992
408	ARRB1	arrestin beta 1	Yes	Unclear	Induces	31204931
427	ASAH1	N-acylsphingosine amidohydrolase 1	Yes	Unclear	Inhibits	28785021
25842	ASF1A	anti-silencing function 1A histone chaperone	No	Replicative	Induces	15621527
25842	ASF1A	anti-silencing function 1A histone chaperone	No	Oncogene-induced	Induces	15621527
444	ASPH	aspartate beta-hydroxylase	Yes	Unclear	Inhibits	26683595
55252	ASXL2	ASXL transcriptional regulator 2	No	Unclear	Induces	26416890
467	ATF3	activating transcription factor 3	Yes	Stress-induced	Inhibits	25046976
22926	ATF6	activating transcription factor 6	No	Replicative	Induces	28803844
22926	ATF6	activating transcription factor 6	No	Stress-induced	Induces	28803844
22926	ATF6	activating transcription factor 6	No	Oncogene-induced	Induces	28803844
22926	ATF6	activating transcription factor 6	No	Replicative	Induces	30260700
22926	ATF6	activating transcription factor 6	No	Stress-induced	Induces	30260700
22926	ATF6	activating transcription factor 6	No	Oncogene-induced	Induces	30260700
55729	ATF7IP	activating transcription factor 7 interacting protein	No	Stress-induced	Inhibits	23935871
83734	ATG10	autophagy related 10	Yes	Unclear	Induces	23451179
9140	ATG12	autophagy related 12	No	Unclear	Inhibits	21858089
55054	ATG16L1	autophagy related 16 like 1	Yes	Unclear	Unclear	22684298
84971	ATG4D	autophagy related 4D cysteine peptidase	No	Unclear	Inhibits	30352807
9474	ATG5	autophagy related 5	No	Oncogene-induced	Inhibits	19279323
10533	ATG7	autophagy related 7	No	Oncogene-induced	Inhibits	19279323
472	ATM	ATM serine/threonine kinase	No	Replicative	Inhibits	9312059
23545	ATP6V0A2	ATPase H+ transporting V0 subunit a2	No	Unclear	Inhibits	26611489
527	ATP6V0C	ATPase H+ transporting V0 subunit c	No	Unclear	Inhibits	30352807
545	ATR	ATR serine/threonine kinase	Yes	Oncogene-induced	Induces	18245444
51374	ATRAID	all-trans retinoic acid induced differentiation factor	Yes	Unclear	Induces	26934949
546	ATRX	ATRX chromatin remodeler	Yes	Oncogene-induced	Induces	28855512
546	ATRX	ATRX chromatin remodeler	Yes	Stress-induced	Induces	28855512
25814	ATXN10	ataxin 10	No	Unclear	Induces	21740549
6790	AURKA	aurora kinase A	Yes	Unclear	Inhibits	23324396
9212	AURKB	aurora kinase B	No	Unclear	Inhibits	22024481
558	AXL	AXL receptor tyrosine kinase	No	Unclear	Induces	26583757
9531	BAG3	BAG cochaperone 3	Yes	Unclear	Inhibits	25412315
8314	BAP1	BRCA1 associated protein 1	No	Unclear	Induces	26416890
11177	BAZ1A	bromodomain adjacent to zinc finger domain 1A	Yes	Unclear	Inhibits	31085244
64919	BCL11B	BAF chromatin remodeling complex subunit BCL11B	Yes	Unclear	Inhibits	26096706
596	BCL2	BCL2 apoptosis regulator	No	Oncogene-induced	Induces	12670482
598	BCL2L1	BCL2 like 1	Yes	Oncogene-induced	Inhibits	28948203
599	BCL2L2	BCL2 like 2	Yes	Oncogene-induced	Induces	30318121
602	BCL3	BCL3 transcription coactivator	No	Unclear	Inhibits	25255445
604	BCL6	BCL6 transcription repressor	No	Replicative	Inhibits	11914273
9774	BCLAF1	BCL2 associated transcription factor 1	Yes	Stress-induced	Induces	26794446
8678	BECN1	beclin 1	Yes	Unclear	Inhibits	29991800
8553	BHLHE40	basic helix-loop-helix family member e40	Yes	Replicative	Induces	18025081
8553	BHLHE40	basic helix-loop-helix family member e40	Yes	Stress-induced	Induces	18025081
8553	BHLHE40	basic helix-loop-helix family member e40	Yes	Replicative	Induces	22844531
8553	BHLHE40	basic helix-loop-helix family member e40	Yes	Stress-induced	Induces	22844531
274	BIN1	bridging integrator 1	No	Oncogene-induced	Induces	18267069
332	BIRC5	baculoviral IAP repeat containing 5	Yes	Oncogene-induced	Inhibits	27531889
640	BLK	BLK proto-oncogene, Src family tyrosine kinase	No	Unclear	Induces	26583757
644	BLVRA	biliverdin reductase A	No	Stress-induced	Inhibits	21099244
648	BMI1	BMI1 proto-oncogene, polycomb ring finger	No	Replicative	Inhibits	12482990
652	BMP4	bone morphogenetic protein 4	Yes	Replicative	Induces	19269967
652	BMP4	bone morphogenetic protein 4	Yes	Stress-induced	Induces	19269967
659	BMPR2	bone morphogenetic protein receptor type 2	Yes	Replicative	Induces	27696331
9790	BMS1	BMS1 ribosome biogenesis factor	Yes	Replicative	Inhibits	25732822
9790	BMS1	BMS1 ribosome biogenesis factor	Yes	Oncogene-induced	Inhibits	25732822
665	BNIP3L	BCL2 interacting protein 3 like	No	Oncogene-induced	Induces	18267069
673	BRAF	B-Raf proto-oncogene, serine/threonine kinase	No	Oncogene-induced	Induces	16079850
672	BRCA1	BRCA1 DNA repair associated	Yes	Stress-induced	Inhibits	19372557
23476	BRD4	bromodomain containing 4	Yes	Unclear	Inhibits	29434197
29117	BRD7	bromodomain containing 7	No	Replicative	Induces	20660729
83990	BRIP1	BRCA1 interacting helicase 1	No	Oncogene-induced	Inhibits	22137763
694	BTG1	BTG anti-proliferation factor 1	Yes	Unclear	Induces	27447746
7832	BTG2	BTG anti-proliferation factor 2	No	Replicative	Induces	20569234
10950	BTG3	BTG anti-proliferation factor 3	No	Oncogene-induced	Inhibits	22020331
699	BUB1	BUB1 mitotic checkpoint serine/threonine kinase	No	Oncogene-induced	Inhibits	17488820
701	BUB1B	BUB1 mitotic checkpoint serine/threonine kinase B	Yes	Oncogene-induced	Inhibits	28806777
811	CALR	calreticulin	No	Unclear	Inhibits	25378661
826	CAPNS1	calpain small subunit 1	Yes	Oncogene-induced	Induces	20107320
826	CAPNS1	calpain small subunit 1	Yes	Stress-induced	Induces	20107320
79800	CARF	calcium responsive transcription factor	No	Replicative	Induces	19001376
79800	CARF	calcium responsive transcription factor	No	Stress-induced	Induces	19001376
10498	CARM1	coactivator associated arginine methyltransferase 1	No	Replicative	Inhibits	23837869
835	CASP2	caspase 2	No	Oncogene-induced	Induces	25114039
857	CAV1	caveolin 1	No	Unclear	Induces	15263006
284119	CAVIN1	caveolae associated protein 1	No	Unclear	Induces	21445100
875	CBS	cystathionine beta-synthase	No	Replicative	Inhibits	23117410
23468	CBX5	chromobox 5	No	Unclear	Inhibits	26160351
23492	CBX7	chromobox 7	No	Replicative	Inhibits	14647293
57332	CBX8	chromobox 8	No	Unclear	Inhibits	17332741
6347	CCL2	C-C motif chemokine ligand 2	No	Unclear	Induces	26573462
1490	CCN2	cellular communication network factor 2	Yes	Oncogene-induced	Induces	22684333
8838	CCN6	cellular communication network factor 6	No	Unclear	Induces	26611489
890	CCNA2	cyclin A2	Yes	Oncogene-induced	Inhibits	28806777
891	CCNB1	cyclin B1	Yes	Unclear	Inhibits	30069972
595	CCND1	cyclin D1	No	Unclear	Induces	7698220
896	CCND3	cyclin D3	Yes	Unclear	Inhibits	20113529
940	CD28	CD28 molecule	No	Replicative	Inhibits	24231352
947	CD34	CD34 molecule	No	Unclear	Induces	25879198
959	CD40LG	CD40 ligand	Yes	Unclear	Unclear	30078020
3732	CD82	CD82 molecule	Yes	Unclear	Induces	23873025
993	CDC25A	cell division cycle 25A	No	Unclear	Inhibits	32264951
8318	CDC45	cell division cycle 45	Yes	Oncogene-induced	Inhibits	28806777
990	CDC6	cell division cycle 6	Yes	Stress-induced	Induces	30158672
8317	CDC7	cell division cycle 7	Yes	Oncogene-induced	Inhibits	28806777
157313	CDCA2	cell division cycle associated 2	No	Stress-induced	Inhibits	24905922
55038	CDCA4	cell division cycle associated 4	No	Unclear	Inhibits	32264951
999	CDH1	cadherin 1	No	Oncogene-induced	Inhibits	19477924
983	CDK1	cyclin dependent kinase 1	Yes	Unclear	Inhibits	23324396
5129	CDK18	cyclin dependent kinase 18	No	Unclear	Induces	26583757
1017	CDK2	cyclin dependent kinase 2	No	Replicative	Inhibits	25149358
1017	CDK2	cyclin dependent kinase 2	No	Stress-induced	Inhibits	25149358
1017	CDK2	cyclin dependent kinase 2	No	Oncogene-induced	Inhibits	25149358
8099	CDK2AP1	cyclin dependent kinase 2 associated protein 1	No	Unclear	Inhibits	25785833
1019	CDK4	cyclin dependent kinase 4	No	Replicative	Inhibits	12082615
1020	CDK5	cyclin dependent kinase 5	Yes	Unclear	Induces	15024070
8851	CDK5R1	cyclin dependent kinase 5 regulatory subunit 1	Yes	Oncogene-induced	Induces	20181942
1021	CDK6	cyclin dependent kinase 6	No	Replicative	Inhibits	12082615
1026	CDKN1A	cyclin dependent kinase inhibitor 1A	No	Replicative	Induces	9242615
1026	CDKN1A	cyclin dependent kinase inhibitor 1A	No	Stress-induced	Induces	9242615
1026	CDKN1A	cyclin dependent kinase inhibitor 1A	No	Oncogene-induced	Induces	9242615
1027	CDKN1B	cyclin dependent kinase inhibitor 1B	No	Unclear	Induces	9512419
1028	CDKN1C	cyclin dependent kinase inhibitor 1C	Yes	Unclear	Induces	22705236
1029	CDKN2A	cyclin dependent kinase inhibitor 2A	No	Replicative	Induces	9607312
1029	CDKN2A	cyclin dependent kinase inhibitor 2A	No	Stress-induced	Induces	9607312
1029	CDKN2A	cyclin dependent kinase inhibitor 2A	No	Oncogene-induced	Induces	9607312
55602	CDKN2AIP	CDKN2A interacting protein	No	Replicative	Induces	19001376
55602	CDKN2AIP	CDKN2A interacting protein	No	Stress-induced	Induces	19001376
1030	CDKN2B	cyclin dependent kinase inhibitor 2B	Yes	Replicative	Induces	10939591
634	CEACAM1	CEA cell adhesion molecule 1	No	Stress-induced	Induces	23552604
1051	CEBPB	CCAAT enhancer binding protein beta	Yes	Stress-induced	Induces	25772238
1054	CEBPG	CCAAT enhancer binding protein gamma	Yes	Oncogene-induced	Inhibits	23775115
1058	CENPA	centromere protein A	No	Unclear	Inhibits	20160010
8208	CHAF1B	chromatin assembly factor 1 subunit B	Yes	Oncogene-induced	Inhibits	28806777
26038	CHD5	chromodomain helicase DNA binding protein 5	No	Replicative	Induces	23168260
26038	CHD5	chromodomain helicase DNA binding protein 5	No	Oncogene-induced	Induces	23168260
1111	CHEK1	checkpoint kinase 1	Yes	Stress-induced	Induces	20716119
11200	CHEK2	checkpoint kinase 2	Yes	Unclear	Induces	16024600
1147	CHUK	component of inhibitor of nuclear factor kappa B kinase complex	Yes	Stress-induced	Induces	22740410
57650	CIP2A	cellular inhibitor of PP2A	Yes	Unclear	Inhibits	18559589
11113	CIT	citron rho-interacting serine/threonine kinase	Yes	Oncogene-induced	Inhibits	28806777
26586	CKAP2	cytoskeleton associated protein 2	No	Unclear	Inhibits	32264951
1152	CKB	creatine kinase B	No	Unclear	Induces	26583757
9635	CLCA2	chloride channel accessory 2	No	Stress-induced	Induces	22431922
8192	CLPP	caseinolytic mitochondrial matrix peptidase proteolytic subunit	Yes	Stress-induced	Inhibits	30878663
63967	CLSPN	claspin	Yes	Oncogene-induced	Inhibits	30796221
1191	CLU	clusterin	Yes	Stress-induced	Inhibits	31376806
57472	CNOT6	CCR4-NOT transcription complex subunit 6	No	Unclear	Inhibits	26792405
246175	CNOT6L	CCR4-NOT transcription complex subunit 6 like	Yes	Unclear	Inhibits	21233283
1329	COX5B	cytochrome c oxidase subunit 5B	Yes	Unclear	Inhibits	26506233
64506	CPEB1	cytoplasmic polyadenylation element binding protein 1	No	Replicative	Induces	19141477
126129	CPT1C	carnitine palmitoyltransferase 1C	Yes	Unclear	Inhibits	30070697
8804	CREG1	cellular repressor of E1A stimulated genes 1	Yes	Oncogene-induced	Induces	21263217
83716	CRISPLD2	cysteine rich secretory protein LCCL domain containing 2	No	Stress-induced	Inhibits	31219803
1452	CSNK1A1	casein kinase 1 alpha 1	Yes	Unclear	Inhibits	23324396
1457	CSNK2A1	casein kinase 2 alpha 1	No	Replicative	Inhibits	16442104
1491	CTH	cystathionine gamma-lyase	Yes	Replicative	Inhibits	23353821
1491	CTH	cystathionine gamma-lyase	Yes	Stress-induced	Inhibits	23353821
8727	CTNNAL1	catenin alpha like 1	Yes	Oncogene-induced	Inhibits	21278790
1499	CTNNB1	catenin beta 1	No	Unclear	Induces	24130040
1508	CTSB	cathepsin B	No	Unclear	Inhibits	30352807
1509	CTSD	cathepsin D	Yes	Unclear	Inhibits	26657266
8450	CUL4B	cullin 4B	Yes	Replicative	Inhibits	25464270
8450	CUL4B	cullin 4B	Yes	Stress-induced	Inhibits	25464270
1523	CUX1	cut like homeobox 1	No	Oncogene-induced	Inhibits	24618719
2919	CXCL1	C-X-C motif chemokine ligand 1	No	Oncogene-induced	Induces	17060621
3579	CXCR2	C-X-C motif chemokine receptor 2	No	Replicative	Induces	18555777
3579	CXCR2	C-X-C motif chemokine receptor 2	No	Oncogene-induced	Induces	18555777
1727	CYB5R3	cytochrome b5 reductase 3	No	Unclear	Inhibits	24450884
1536	CYBB	cytochrome b-245 beta chain	No	Unclear	Induces	21841319
1592	CYP26A1	cytochrome P450 family 26 subfamily A member 1	Yes	Stress-induced	Inhibits	26058854
1610	DAO	D-amino acid oxidase	Yes	Stress-induced	Induces	27545311
23564	DDAH2	dimethylarginine dimethylaminohydrolase 2	No	Unclear	Inhibits	24764313
1642	DDB1	damage specific DNA binding protein 1	Yes	Oncogene-induced	Inhibits	28806777
1643	DDB2	damage specific DNA binding protein 2	No	Oncogene-induced	Induces	20351176
54541	DDIT4	DNA damage inducible transcript 4	No	Replicative	Inhibits	22627671
7913	DEK	DEK proto-oncogene	No	Replicative	Inhibits	16254365
64798	DEPTOR	DEP domain containing MTOR interacting protein	Yes	Unclear	Inhibits	25568666
54487	DGCR8	DGCR8 microprocessor complex subunit	No	Unclear	Inhibits	23773483
1718	DHCR24	24-dehydrocholesterol reductase	No	Oncogene-induced	Induces	15577914
10202	DHRS2	dehydrogenase/reductase 2	Yes	Unclear	Induces	29632240
1660	DHX9	DExH-box helicase 9	No	Replicative	Inhibits	24990949
23405	DICER1	dicer 1, ribonuclease III	No	Stress-induced	Inhibits	26990999
11083	DIDO1	death inducer-obliterator 1	No	Unclear	Inhibits	26611489
9077	DIRAS3	DIRAS family GTPase 3	No	Unclear	Inhibits	28316325
1736	DKC1	dyskerin pseudouridine synthase 1	Yes	Replicative	Inhibits	25732822
1736	DKC1	dyskerin pseudouridine synthase 1	Yes	Oncogene-induced	Inhibits	25732822
10395	DLC1	DLC1 Rho GTPase activating protein	Yes	Oncogene-induced	Induces	23853104
9988	DMTF1	cyclin D binding myb like transcription factor 1	No	Oncogene-induced	Induces	18267069
1786	DNMT1	DNA methyltransferase 1	No	Unclear	Inhibits	21572997
1788	DNMT3A	DNA methyltransferase 3 alpha	Yes	Stress-induced	Inhibits	20473858
1789	DNMT3B	DNA methyltransferase 3 beta	No	Unclear	Inhibits	21572997
84444	DOT1L	DOT1 like histone lysine methyltransferase	Yes	Unclear	Inhibits	22190683
1803	DPP4	dipeptidyl peptidase 4	No	Oncogene-induced	Induces	29481642
84661	DPY30	dpy-30 histone methyltransferase complex regulatory subunit	No	Unclear	Inhibits	23872946
51514	DTL	denticleless E3 ubiquitin protein ligase homolog	Yes	Unclear	Inhibits	29606879
1843	DUSP1	dual specificity phosphatase 1	Yes	Oncogene-induced	Induces	30536303
80824	DUSP16	dual specificity phosphatase 16	Yes	Unclear	Inhibits	26381291
63904	DUSP21	dual specificity phosphatase 21	Yes	Unclear	Inhibits	23929653
1845	DUSP3	dual specificity phosphatase 3	Yes	Unclear	Inhibits	16604064
1848	DUSP6	dual specificity phosphatase 6	Yes	Oncogene-induced	Inhibits	25499223
1859	DYRK1A	dual specificity tyrosine phosphorylation regulated kinase 1A	Yes	Oncogene-induced	Induces	21498570
1869	E2F1	E2F transcription factor 1	No	Unclear	Induces	10594030
1871	E2F3	E2F transcription factor 3	Yes	Unclear	Inhibits	22354972
144455	E2F7	E2F transcription factor 7	No	Oncogene-induced	Induces	22802529
1894	ECT2	epithelial cell transforming 2	Yes	Oncogene-induced	Inhibits	28806777
9521	EEF1E1	eukaryotic translation elongation factor 1 epsilon 1	No	Unclear	Induces	25465621
1956	EGFR	epidermal growth factor receptor	Yes	Unclear	Inhibits	25504754
54583	EGLN1	egl-9 family hypoxia inducible factor 1	Yes	Replicative	Induces	16161047
1959	EGR2	early growth response 2	No	Unclear	Induces	33547862
26298	EHF	ETS homologous factor	No	Unclear	Induces	17627613
10919	EHMT2	euchromatic histone lysine methyltransferase 2	Yes	Unclear	Inhibits	25595900
493861	EID3	EP300 interacting inhibitor of differentiation 3	Yes	Stress-induced	Induces	30114644
5610	EIF2AK2	eukaryotic translation initiation factor 2 alpha kinase 2	No	Stress-induced	Induces	29906232
9451	EIF2AK3	eukaryotic translation initiation factor 2 alpha kinase 3	Yes	Unclear	Inhibits	22548801
1977	EIF4E	eukaryotic translation initiation factor 4E	Yes	Oncogene-induced	Unclear	21399233
1978	EIF4EBP1	eukaryotic translation initiation factor 4E binding protein 1	No	Oncogene-induced	Inhibits	19878875
1982	EIF4G2	eukaryotic translation initiation factor 4 gamma 2	Yes	Unclear	Inhibits	24497838
1994	ELAVL1	ELAV like RNA binding protein 1	Yes	Replicative	Inhibits	29584879
6924	ELOA	elongin A	No	Unclear	Inhibits	32264951
2021	ENDOG	endonuclease G	No	Unclear	Inhibits	20211237
2022	ENG	endoglin	Yes	Unclear	Induces	27067789
2023	ENO1	enolase 1	No	Oncogene-induced	Inhibits	18852884
57089	ENTPD7	ectonucleoside triphosphate diphosphohydrolase 7	No	Oncogene-induced	Induces	27737960
2033	EP300	E1A binding protein p300	No	Replicative	Induces	30773298
2033	EP300	E1A binding protein p300	No	Oncogene-induced	Induces	30773298
2034	EPAS1	endothelial PAS domain protein 1	Yes	Replicative	Inhibits	26057707
2034	EPAS1	endothelial PAS domain protein 1	Yes	Stress-induced	Inhibits	26057707
2042	EPHA3	EPH receptor A3	Yes	Unclear	Inhibits	23324396
2044	EPHA5	EPH receptor A5	Yes	Stress-induced	Inhibits	25623065
2057	EPOR	erythropoietin receptor	Yes	Stress-induced	Inhibits	25544764
2064	ERBB2	erb-b2 receptor tyrosine kinase 2	Yes	Oncogene-induced	Induces	15705882
2067	ERCC1	ERCC excision repair 1, endonuclease non-catalytic subunit	No	Unclear	Inhibits	24964749
54206	ERRFI1	ERBB receptor feedback inhibitor 1	No	Unclear	Induces	24815188
30816	ERVW-1	endogenous retrovirus group W member 1, envelope	No	Oncogene-induced	Induces	24186980
9700	ESPL1	extra spindle pole bodies like 1, separase	Yes	Oncogene-induced	Inhibits	28806777
2099	ESR1	estrogen receptor 1	No	Oncogene-induced	Inhibits	27259243
2103	ESRRB	estrogen related receptor beta	Yes	Stress-induced	Induces	25496115
2113	ETS1	ETS proto-oncogene 1, transcription factor	No	Oncogene-induced	Induces	11234019
2114	ETS2	ETS proto-oncogene 2, transcription factor	No	Oncogene-induced	Induces	11234019
2120	ETV6	ETS variant transcription factor 6	No	Unclear	Induces	30088951
2130	EWSR1	EWS RNA binding protein 1	No	Unclear	Induces	21030557
2146	EZH2	enhancer of zeste 2 polycomb repressive complex 2 subunit	Yes	Stress-induced	Inhibits	24588771
2177	FANCD2	FA complementation group D2	No	Stress-induced	Induces	21995812
2194	FASN	fatty acid synthase	No	Oncogene-induced	Induces	30962418
10922	FASTK	Fas activated serine/threonine kinase	No	Unclear	Induces	26583757
26263	FBXO22	F-box protein 22	Yes	Stress-induced	Induces	26868148
79791	FBXO31	F-box protein 31	Yes	Unclear	Induces	16357137
26272	FBXO4	F-box protein 4	Yes	Unclear	Induces	29142209
26271	FBXO5	F-box protein 5	Yes	Oncogene-induced	Inhibits	17875940
23291	FBXW11	F-box and WD repeat domain containing 11	Yes	Unclear	Inhibits	31406304
2224	FDPS	farnesyl diphosphate synthase	Yes	Stress-induced	Inhibits	29030460
55612	FERMT1	FERM domain containing kindlin 1	No	Unclear	Inhibits	23278235
10979	FERMT2	FERM domain containing kindlin 2	Yes	Unclear	Inhibits	31308359
26291	FGF21	fibroblast growth factor 21	No	Replicative	Inhibits	31178962
26291	FGF21	fibroblast growth factor 21	No	Stress-induced	Inhibits	31178962
2260	FGFR1	fibroblast growth factor receptor 1	Yes	Stress-induced	Induces	26250908
2263	FGFR2	fibroblast growth factor receptor 2	No	Oncogene-induced	Unclear	19403560
2261	FGFR3	fibroblast growth factor receptor 3	Yes	Oncogene-induced	Induces	23902722
51024	FIS1	fission, mitochondrial 1	Yes	Unclear	Inhibits	17545159
2321	FLT1	fms related receptor tyrosine kinase 1	No	Unclear	Inhibits	18583712
100529261	FNTB	CHURC1-FNTB readthrough	Yes	Stress-induced	Inhibits	29030460
2353	FOS	Fos proto-oncogene, AP-1 transcription factor subunit	No	Unclear	Inhibits	1560044
3169	FOXA1	forkhead box A1	Yes	Unclear	Induces	27349269
2297	FOXD1	forkhead box D1	No	Replicative	Unclear	30933975
2305	FOXM1	forkhead box M1	Yes	Unclear	Inhibits	25071344
2308	FOXO1	forkhead box O1	No	Unclear	Induces	30088951
2309	FOXO3	forkhead box O3	No	Unclear	Inhibits	15741276
4303	FOXO4	forkhead box O4	Yes	Oncogene-induced	Induces	20959475
27086	FOXP1	forkhead box P1	No	Replicative	Inhibits	28240601
50943	FOXP3	forkhead box P3	Yes	Oncogene-induced	Induces	27238838
94234	FOXQ1	forkhead box Q1	No	Unclear	Inhibits	29500491
6624	FSCN1	fascin actin-bundling protein 1	Yes	Stress-induced	Inhibits	26058854
2395	FXN	frataxin	Yes	Unclear	Inhibits	24860428
8087	FXR1	FMR1 autosomal homolog 1	Yes	Replicative	Inhibits	27606879
2539	G6PD	glucose-6-phosphate dehydrogenase	No	Stress-induced	Inhibits	10980404
10912	GADD45G	growth arrest and DNA damage inducible gamma	Yes	Replicative	Induces	23897841
2597	GAPDH	glyceraldehyde-3-phosphate dehydrogenase	Yes	Stress-induced	Inhibits	21749859
2626	GATA4	GATA binding protein 4	No	Replicative	Induces	26404840
2626	GATA4	GATA binding protein 4	No	Stress-induced	Induces	26404840
9518	GDF15	growth differentiation factor 15	No	Oncogene-induced	Induces	26909594
9518	GDF15	growth differentiation factor 15	No	Stress-induced	Induces	26909594
8487	GEMIN2	gem nuclear organelle associated protein 2	Yes	Replicative	Induces	16461895
79017	GGCT	gamma-glutamylcyclotransferase	Yes	Oncogene-induced	Inhibits	27658708
2697	GJA1	gap junction protein alpha 1	No	Unclear	Induces	30518918
56287	GKN1	gastrokine 1	Yes	Replicative	Induces	25344918
2735	GLI1	GLI family zinc finger 1	Yes	Unclear	Inhibits	29930746
51053	GMNN	geminin DNA replication inhibitor	No	Replicative	Inhibits	23142824
51053	GMNN	geminin DNA replication inhibitor	No	Stress-induced	Inhibits	23142824
8833	GMPS	guanine monophosphate synthase	Yes	Unclear	Inhibits	27939741
2791	GNG11	G protein subunit gamma 11	No	Stress-induced	Induces	17092487
27232	GNMT	glycine N-methyltransferase	Yes	Unclear	Induces	22160218
2719	GPC3	glypican 3	Yes	Replicative	Inhibits	21847365
2898	GRIK2	glutamate ionotropic receptor kainate type subunit 2	Yes	Replicative	Induces	30587499
2868	GRK4	G protein-coupled receptor kinase 4	No	Unclear	Induces	28912086
2870	GRK6	G protein-coupled receptor kinase 6	No	Unclear	Induces	26583757
2896	GRN	granulin precursor	Yes	Unclear	Inhibits	26600492
2925	GRPR	gastrin releasing peptide receptor	Yes	Unclear	Inhibits	26780458
2926	GRSF1	G-rich RNA sequence binding factor 1	No	Replicative	Inhibits	30944385
2926	GRSF1	G-rich RNA sequence binding factor 1	No	Stress-induced	Inhibits	30944385
2931	GSK3A	glycogen synthase kinase 3 alpha	Yes	Unclear	Inhibits	24396695
2932	GSK3B	glycogen synthase kinase 3 beta	Yes	Unclear	Inhibits	18782348
51512	GTSE1	G2 and S-phase expressed 1	Yes	Stress-induced	Inhibits	30961661
3036	HAS1	hyaluronan synthase 1	No	Stress-induced	Inhibits	31219803
54930	HAUS4	HAUS augmin like complex subunit 4	No	Unclear	Inhibits	32264951
26959	HBP1	HMG-box transcription factor 1	No	Oncogene-induced	Induces	16966377
3065	HDAC1	histone deacetylase 1	Yes	Unclear	Induces	21420382
3066	HDAC2	histone deacetylase 2	Yes	Unclear	Inhibits	17409421
8841	HDAC3	histone deacetylase 3	Yes	Unclear	Inhibits	18558095
9759	HDAC4	histone deacetylase 4	No	Replicative	Inhibits	26414199
51564	HDAC7	histone deacetylase 7	Yes	Oncogene-induced	Inhibits	21120446
51564	HDAC7	histone deacetylase 7	Yes	Stress-induced	Inhibits	21120446
3070	HELLS	helicase, lymphoid specific	No	Replicative	Inhibits	19561196
220296	HEPACAM	hepatic and glial cell adhesion molecule	Yes	Unclear	Induces	18845560
3091	HIF1A	hypoxia inducible factor 1 subunit alpha	Yes	Stress-induced	Inhibits	26057707
28996	HIPK2	homeodomain interacting protein kinase 2	Yes	Oncogene-induced	Induces	25778922
7290	HIRA	histone cell cycle regulator	No	Oncogene-induced	Induces	15621527
3096	HIVEP1	HIVEP zinc finger 1	No	Unclear	Inhibits	18852884
55355	HJURP	Holliday junction recognition protein	No	Unclear	Inhibits	23292286
3101	HK3	hexokinase 3	No	Unclear	Induces	26583757
3159	HMGA1	high mobility group AT-hook 1	No	Oncogene-induced	Induces	16901784
8091	HMGA2	high mobility group AT-hook 2	No	Oncogene-induced	Induces	16901784
3146	HMGB1	high mobility group box 1	Yes	Unclear	Inhibits	25051367
3148	HMGB2	high mobility group box 2	No	Oncogene-induced	Inhibits	27799366
3149	HMGB3	high mobility group box 3	Yes	Unclear	Inhibits	27774979
3156	HMGCR	3-hydroxy-3-methylglutaryl-CoA reductase	Yes	Stress-induced	Inhibits	29030460
3178	HNRNPA1	heterogeneous nuclear ribonucleoprotein A1	Yes	Unclear	Inhibits	31257225
220988	HNRNPA3	heterogeneous nuclear ribonucleoprotein A3	No	Replicative	Inhibits	24823364
3182	HNRNPAB	heterogeneous nuclear ribonucleoprotein A/B	No	Unclear	Inhibits	32264951
3183	HNRNPC	heterogeneous nuclear ribonucleoprotein C	Yes	Stress-induced	Induces	24379680
3184	HNRNPD	heterogeneous nuclear ribonucleoprotein D	Yes	Replicative	Inhibits	27596953
3184	HNRNPD	heterogeneous nuclear ribonucleoprotein D	Yes	Stress-induced	Inhibits	27596953
84525	HOPX	HOP homeobox	No	Oncogene-induced	Induces	25345926
3205	HOXA9	homeobox A9	No	Oncogene-induced	Inhibits	23455154
3265	HRAS	HRas proto-oncogene, GTPase	No	Oncogene-induced	Induces	9054499
9653	HS2ST1	heparan sulfate 2-O-sulfotransferase 1	Yes	Stress-induced	Inhibits	26250908
3297	HSF1	heat shock transcription factor 1	No	Stress-induced	Inhibits	22510478
3320	HSP90AA1	heat shock protein 90 alpha family class A member 1	No	Oncogene-induced	Inhibits	27793846
3326	HSP90AB1	heat shock protein 90 alpha family class B member 1	No	Oncogene-induced	Inhibits	27793846
3303	HSPA1A	heat shock protein family A (Hsp70) member 1A	Yes	Unclear	Inhibits	17332370
3306	HSPA2	heat shock protein family A (Hsp70) member 2	Yes	Unclear	Inhibits	15741319
3309	HSPA5	heat shock protein family A (Hsp70) member 5	Yes	Stress-induced	Inhibits	24756776
3313	HSPA9	heat shock protein family A (Hsp70) member 9	Yes	Stress-induced	Induces	17306926
3315	HSPB1	heat shock protein family B (small) member 1	No	Stress-induced	Inhibits	18089808
5654	HTRA1	HtrA serine peptidase 1	Yes	Replicative	Induces	23623979
5654	HTRA1	HtrA serine peptidase 1	Yes	Stress-induced	Induces	23623979
10525	HYOU1	hypoxia up-regulated 1	No	Stress-induced	Inhibits	23757447
3397	ID1	inhibitor of DNA binding 1, HLH protein	No	Replicative	Inhibits	12177246
3428	IFI16	interferon gamma inducible protein 16	Yes	Replicative	Induces	12894224
3458	IFNG	interferon gamma	No	Unclear	Induces	19071156
3484	IGFBP1	insulin like growth factor binding protein 1	Yes	Unclear	Induces	22392074
3486	IGFBP3	insulin like growth factor binding protein 3	No	Stress-induced	Induces	18329388
3488	IGFBP5	insulin like growth factor binding protein 5	No	Replicative	Induces	17804819
3490	IGFBP7	insulin like growth factor binding protein 7	No	Oncogene-induced	Induces	18267069
3490	IGFBP7	insulin like growth factor binding protein 7	No	Oncogene-induced	Induces	22392074
8517	IKBKG	inhibitor of nuclear factor kappa B kinase regulatory subunit gamma	Yes	Stress-induced	Induces	22740410
3552	IL1A	interleukin 1 alpha	No	Unclear	Induces	2218499
3554	IL1R1	interleukin 1 receptor type 1	No	Oncogene-induced	Induces	18267069
3557	IL1RN	interleukin 1 receptor antagonist	No	Replicative	Unclear	12764021
11009	IL24	interleukin 24	Yes	Stress-induced	Inhibits	29749438
3569	IL6	interleukin 6	No	Oncogene-induced	Induces	18555778
3569	IL6	interleukin 6	No	Stress-induced	Induces	18555778
3609	ILF3	interleukin enhancer binding factor 3	No	Unclear	Inhibits	23117626
3611	ILK	integrin linked kinase	Yes	Unclear	Inhibits	26176204
10989	IMMT	inner membrane mitochondrial protein	No	Unclear	Inhibits	32264951
3619	INCENP	inner centromere protein	Yes	Oncogene-induced	Inhibits	28806777
3621	ING1	inhibitor of growth family member 1	No	Unclear	Induces	18691180
3622	ING2	inhibitor of growth family member 2	No	Replicative	Induces	16024799
84289	ING5	inhibitor of growth family member 5	Yes	Unclear	Induces	28915612
8821	INPP4B	inositol polyphosphate-4-phosphatase type II B	No	Unclear	Inhibits	19647222
51135	IRAK4	interleukin 1 receptor associated kinase 4	Yes	Stress-induced	Inhibits	25231413
3659	IRF1	interferon regulatory factor 1	No	Oncogene-induced	Induces	18267069
3661	IRF3	interferon regulatory factor 3	No	Unclear	Induces	16513254
3663	IRF5	interferon regulatory factor 5	Yes	Unclear	Induces	18505922
3665	IRF7	interferon regulatory factor 7	Yes	Unclear	Induces	18505922
3690	ITGB3	integrin subunit beta 3	Yes	Oncogene-induced	Induces	28273461
3690	ITGB3	integrin subunit beta 3	Yes	Stress-induced	Induces	28273461
3691	ITGB4	integrin subunit beta 4	No	Unclear	Induces	17964297
3705	ITPK1	inositol-tetrakisphosphate 1-kinase	No	Unclear	Induces	26583757
3707	ITPKB	inositol-trisphosphate 3-kinase B	No	Unclear	Induces	26583757
3708	ITPR1	inositol 1,4,5-trisphosphate receptor type 1	No	Oncogene-induced	Induces	24797322
3709	ITPR2	inositol 1,4,5-trisphosphate receptor type 2	No	Oncogene-induced	Induces	24797322
3710	ITPR3	inositol 1,4,5-trisphosphate receptor type 3	No	Oncogene-induced	Induces	24797322
50618	ITSN2	intersectin 2	No	Stress-induced	Induces	23472054
3717	JAK2	Janus kinase 2	No	Unclear	Induces	24681574
51155	JPT1	Jupiter microtubule associated homolog 1	Yes	Unclear	Inhibits	31257225
3725	JUN	Jun proto-oncogene, AP-1 transcription factor subunit	Yes	Stress-induced	Inhibits	17126817
3726	JUNB	JunB proto-oncogene, AP-1 transcription factor subunit	Yes	Unclear	Induces	18628455
10524	KAT5	lysine acetyltransferase 5	No	Oncogene-induced	Induces	23685072
3736	KCNA1	potassium voltage-gated channel subfamily A member 1	No	Oncogene-induced	Induces	23774215
3768	KCNJ12	potassium inwardly rectifying channel subfamily J member 12	Yes	Stress-induced	Inhibits	20841375
23028	KDM1A	lysine demethylase 1A	No	Oncogene-induced	Inhibits	29438700
84678	KDM2B	lysine demethylase 2B	No	Replicative	Inhibits	21757686
9682	KDM4A	lysine demethylase 4A	Yes	Oncogene-induced	Unclear	23168260
23081	KDM4C	lysine demethylase 4C	No	Oncogene-induced	Inhibits	29438700
10765	KDM5B	lysine demethylase 5B	Yes	Unclear	Inhibits	23354547
23135	KDM6B	lysine demethylase 6B	Yes	Unclear	Induces	25652587
3791	KDR	kinase insert domain receptor	Yes	Unclear	Inhibits	26420897
9817	KEAP1	kelch like ECH associated protein 1	No	Stress-induced	Induces	31491600
3832	KIF11	kinesin family member 11	Yes	Oncogene-induced	Inhibits	28806777
10112	KIF20A	kinesin family member 20A	Yes	Stress-induced	Inhibits	25961928
11004	KIF2C	kinesin family member 2C	Yes	Unclear	Inhibits	23098759
3833	KIFC1	kinesin family member C1	No	Unclear	Inhibits	23318213
9365	KL	klotho	No	Replicative	Inhibits	17014852
9314	KLF4	Kruppel like factor 4	Yes	Oncogene-induced	Induces	27531889
85442	KNDC1	kinase non-catalytic C-lobe domain containing 1	No	Unclear	Induces	29568929
3880	KRT19	keratin 19	Yes	Unclear	Inhibits	27863477
283455	KSR2	kinase suppressor of ras 2	Yes	Unclear	Unclear	23324396
3920	LAMP2	lysosomal associated membrane protein 2	No	Unclear	Inhibits	21858089
9113	LATS1	large tumor suppressor kinase 1	Yes	Unclear	Inhibits	23324396
26524	LATS2	large tumor suppressor kinase 2	No	Replicative	Induces	30755404
143903	LAYN	layilin	No	Unclear	Induces	21740549
3930	LBR	lamin B receptor	Yes	Stress-induced	Inhibits	30615890
3934	LCN2	lipocalin 2	No	Stress-induced	Inhibits	24452457
123169	LEO1	LEO1 homolog, Paf1/RNA polymerase II complex component	No	Replicative	Unclear	15791002
3958	LGALS3	galectin 3	Yes	Unclear	Inhibits	24971481
51474	LIMA1	LIM domain and actin binding 1	No	Replicative	Inhibits	26206181
51474	LIMA1	LIM domain and actin binding 1	No	Stress-induced	Inhibits	26206181
3984	LIMK1	LIM domain kinase 1	No	Unclear	Induces	26583757
91750	LIN52	lin-52 DREAM MuvB core complex component	Yes	Oncogene-induced	Unclear	21498570
132660	LIN54	lin-54 DREAM MuvB core complex component	No	Oncogene-induced	Inhibits	21860417
286826	LIN9	lin-9 DREAM MuvB core complex component	No	Oncogene-induced	Inhibits	21860417
4000	LMNA	lamin A/C	No	Unclear	Unclear	28483909
4001	LMNB1	lamin B1	No	Oncogene-induced	Inhibits	22155925
102724571	LNCTAM34A	long non coding transcriptional activator of miR34a	Yes	Replicative	Inhibits	29593331
4015	LOX	lysyl oxidase	No	Oncogene-induced	Inhibits	24113189
4015	LOX	lysyl oxidase	No	Stress-induced	Inhibits	24113189
4017	LOXL2	lysyl oxidase like 2	No	Oncogene-induced	Inhibits	24113189
4017	LOXL2	lysyl oxidase like 2	No	Stress-induced	Inhibits	24113189
1902	LPAR1	lysophosphatidic acid receptor 1	Yes	Unclear	Induces	27641212
23566	LPAR3	lysophosphatidic acid receptor 3	No	Unclear	Inhibits	27641212
120892	LRRK2	leucine rich repeat kinase 2	Yes	Unclear	Unclear	30712480
8581	LY6D	lymphocyte antigen 6 family member D	Yes	Unclear	Induces	27545311
8379	MAD1L1	mitotic arrest deficient 1 like 1	Yes	Stress-induced	Induces	19766114
4085	MAD2L1	mitotic arrest deficient 2 like 1	No	Unclear	Inhibits	22170163
84944	MAEL	maelstrom spermatogenic transposon silencer	No	Oncogene-induced	Inhibits	27926513
4094	MAF	MAF bZIP transcription factor	No	Stress-induced	Inhibits	26496036
4101	MAGEA2	MAGE family member A2	No	Oncogene-induced	Inhibits	22117195
55110	MAGOHB	mago homolog B, exon junction complex subunit	No	Replicative	Inhibits	26206181
55110	MAGOHB	mago homolog B, exon junction complex subunit	No	Stress-induced	Inhibits	26206181
5604	MAP2K1	mitogen-activated protein kinase kinase 1	No	Unclear	Induces	14701721
5605	MAP2K2	mitogen-activated protein kinase kinase 2	No	Oncogene-induced	Induces	9765203
5606	MAP2K3	mitogen-activated protein kinase kinase 3	Yes	Unclear	Inhibits	23324396
5608	MAP2K6	mitogen-activated protein kinase kinase 6	Yes	Unclear	Induces	12208764
5609	MAP2K7	mitogen-activated protein kinase kinase 7	No	Unclear	Induces	26583757
9020	MAP3K14	mitogen-activated protein kinase kinase kinase 14	Yes	Stress-induced	Induces	22740410
4217	MAP3K5	mitogen-activated protein kinase kinase kinase 5	No	Stress-induced	Induces	16731828
9064	MAP3K6	mitogen-activated protein kinase kinase kinase 6	No	Unclear	Induces	26583757
6885	MAP3K7	mitogen-activated protein kinase kinase kinase 7	No	Unclear	Induces	26583757
11184	MAP4K1	mitogen-activated protein kinase kinase kinase kinase 1	Yes	Unclear	Inhibits	23324396
5594	MAPK1	mitogen-activated protein kinase 1	No	Oncogene-induced	Induces	23599344
6300	MAPK12	mitogen-activated protein kinase 12	No	Unclear	Induces	26583757
1432	MAPK14	mitogen-activated protein kinase 14	No	Replicative	Induces	12581156
1432	MAPK14	mitogen-activated protein kinase 14	No	Stress-induced	Induces	12581156
5601	MAPK9	mitogen-activated protein kinase 9	Yes	Oncogene-induced	Inhibits	20354187
8550	MAPKAPK5	MAPK activated protein kinase 5	No	Oncogene-induced	Induces	17254968
54708	MARCHF5	membrane associated ring-CH-type finger 5	Yes	Stress-induced	Inhibits	20103533
4082	MARCKS	myristoylated alanine rich protein kinase C substrate	Yes	Unclear	Induces	22619307
22983	MAST1	microtubule associated serine/threonine kinase 1	No	Unclear	Induces	26583757
4145	MATK	megakaryocyte-associated tyrosine kinase	No	Unclear	Induces	26583757
57506	MAVS	mitochondrial antiviral signaling protein	No	Unclear	Induces	28471483
4162	MCAM	melanoma cell adhesion molecule	No	Replicative	Inhibits	26941359
4170	MCL1	MCL1 apoptosis regulator, BCL2 family member	Yes	Stress-induced	Inhibits	22451485
8888	MCM3AP	minichromosome maintenance complex component 3 associated protein	No	Unclear	Inhibits	19686285
4176	MCM7	minichromosome maintenance complex component 7	No	Unclear	Inhibits	32264951
10445	MCRS1	microspherule protein 1	No	Unclear	Induces	22563078
90550	MCU	mitochondrial calcium uniporter	No	Oncogene-induced	Induces	24797322
9656	MDC1	mediator of DNA damage checkpoint 1	Yes	Replicative	Inhibits	17158742
4190	MDH1	malate dehydrogenase 1	No	Unclear	Inhibits	22971926
4192	MDK	midkine	No	Stress-induced	Inhibits	31219803
4193	MDM2	MDM2 proto-oncogene	Yes	Unclear	Inhibits	25803170
145553	MDP1	magnesium dependent phosphatase 1	Yes	Unclear	Induces	31218958
4199	ME1	malic enzyme 1	Yes	Stress-induced	Inhibits	25994759
4200	ME2	malic enzyme 2	Yes	Stress-induced	Inhibits	25994759
4204	MECP2	methyl-CpG binding protein 2	No	Replicative	Inhibits	20065105
9968	MED12	mediator complex subunit 12	Yes	Unclear	Inhibits	31072327
4205	MEF2A	myocyte enhancer factor 2A	No	Replicative	Inhibits	31182679
4205	MEF2A	myocyte enhancer factor 2A	No	Stress-induced	Inhibits	31182679
4212	MEIS2	Meis homeobox 2	Yes	Unclear	Inhibits	30975979
4221	MEN1	menin 1	No	Oncogene-induced	Induces	18267069
4222	MEOX1	mesenchyme homeobox 1	No	Unclear	Induces	22206000
4233	MET	MET proto-oncogene, receptor tyrosine kinase	Yes	Unclear	Inhibits	25726528
57721	METTL14	methyltransferase 14, N6-adenosine-methyltransferase subunit	Yes	Stress-induced	Induces	28247949
4282	MIF	macrophage migration inhibitory factor	No	Stress-induced	Inhibits	24274936
50488	MINK1	misshapen like kinase 1	Yes	Oncogene-induced	Induces	16337592
4286	MITF	melanocyte inducing transcription factor	Yes	Oncogene-induced	Unclear	28376192
23608	MKRN1	makorin ring finger protein 1	Yes	Unclear	Inhibits	19536131
4311	MME	membrane metalloendopeptidase	No	Oncogene-induced	Induces	30671946
4311	MME	membrane metalloendopeptidase	No	Stress-induced	Induces	30671946
4316	MMP7	matrix metallopeptidase 7	No	Unclear	Inhibits	18207346
4318	MMP9	matrix metallopeptidase 9	Yes	Unclear	Inhibits	17510426
3110	MNX1	motor neuron and pancreas homeobox 1	Yes	Oncogene-induced	Induces	30093397
126308	MOB3A	MOB kinase activator 3A	No	Unclear	Induces	26583757
23515	MORC3	MORC family CW-type zinc finger 3	No	Unclear	Induces	17332504
10933	MORF4L1	mortality factor 4 like 1	No	Stress-induced	Inhibits	31219803
4342	MOS	MOS proto-oncogene, serine/threonine kinase	No	Oncogene-induced	Induces	17136093
57591	MRTFA	myocardin related transcription factor A	Yes	Oncogene-induced	Inhibits	23853104
57496	MRTFB	myocardin related transcription factor B	Yes	Oncogene-induced	Inhibits	23853104
4478	MSN	moesin	No	Unclear	Inhibits	20376899
4485	MST1	macrophage stimulating 1	Yes	Oncogene-induced	Induces	24334454
4495	MT1G	metallothionein 1G	Yes	Stress-induced	Induces	20705054
92140	MTDH	metadherin	Yes	Unclear	Inhibits	28923415
10797	MTHFD2	methylenetetrahydrofolate dehydrogenase (NADP+ dependent) 2, methenyltetrahydrofolate cyclohydrolase	No	Unclear	Inhibits	32264951
2475	MTOR	mechanistic target of rapamycin kinase	No	Stress-induced	Inhibits	31219803
4585	MUC4	mucin 4, cell surface associated	Yes	Oncogene-induced	Inhibits	24747969
80198	MUS81	MUS81 structure-specific endonuclease subunit	Yes	Replicative	Inhibits	26415217
80198	MUS81	MUS81 structure-specific endonuclease subunit	Yes	Replicative	Inhibits	27255997
4598	MVK	mevalonate kinase	No	Unclear	Induces	26583757
9961	MVP	major vault protein	Yes	Stress-induced	Induces	24997994
10608	MXD4	MAX dimerization protein 4	No	Replicative	Induces	12761891
10514	MYBBP1A	MYB binding protein 1a	Yes	Stress-induced	Inhibits	25543088
4605	MYBL2	MYB proto-oncogene like 2	Yes	Oncogene-induced	Inhibits	17182682
4609	MYC	MYC proto-oncogene, bHLH transcription factor	No	Oncogene-induced	Inhibits	16537449
4613	MYCN	MYCN proto-oncogene, bHLH transcription factor	Yes	Replicative	Inhibits	29022893
4613	MYCN	MYCN proto-oncogene, bHLH transcription factor	Yes	Stress-induced	Inhibits	29022893
4615	MYD88	MYD88 innate immune signal transduction adaptor	Yes	Stress-induced	Inhibits	25231413
4638	MYLK	myosin light chain kinase	Yes	Unclear	Inhibits	23324396
112939	NACC1	nucleus accumbens associated 1	Yes	Stress-induced	Inhibits	28599472
65220	NADK	NAD kinase	No	Unclear	Induces	26583757
10135	NAMPT	nicotinamide phosphoribosyltransferase	No	Replicative	Inhibits	17307730
79923	NANOG	Nanog homeobox	Yes	Replicative	Inhibits	26795560
4683	NBN	nibrin	Yes	Stress-induced	Inhibits	24141789
4077	NBR1	NBR1 autophagy cargo receptor	Yes	Oncogene-induced	Inhibits	30260700
4077	NBR1	NBR1 autophagy cargo receptor	Yes	Stress-induced	Inhibits	30260700
54892	NCAPG2	non-SMC condensin II complex subunit G2	No	Unclear	Inhibits	25474630
29781	NCAPH2	non-SMC condensin II complex subunit H2	No	Oncogene-induced	Induces	26017022
10397	NDRG1	N-myc downstream regulated 1	Yes	Unclear	Induces	24302615
8509	NDST2	N-deacetylase and N-sulfotransferase 2	No	Oncogene-induced	Induces	27737960
4734	NEDD4	NEDD4 E3 ubiquitin protein ligase	No	Oncogene-induced	Inhibits	23549616
4750	NEK1	NIMA related kinase 1	Yes	Unclear	Inhibits	23324396
4751	NEK2	NIMA related kinase 2	No	Unclear	Inhibits	32264951
6787	NEK4	NIMA related kinase 4	No	Replicative	Induces	22851694
6787	NEK4	NIMA related kinase 4	No	Stress-induced	Induces	22851694
10783	NEK6	NIMA related kinase 6	Yes	Unclear	Inhibits	21099361
91754	NEK9	NIMA related kinase 9	Yes	Oncogene-induced	Inhibits	29112787
4763	NF1	neurofibromin 1	No	Oncogene-induced	Inhibits	25824590
4771	NF2	neurofibromin 2	No	Oncogene-induced	Induces	18267069
4780	NFE2L2	nuclear factor, erythroid 2 like 2	No	Unclear	Inhibits	20068043
4791	NFKB2	nuclear factor kappa B subunit 2	No	Unclear	Inhibits	25255445
4792	NFKBIA	NFKB inhibitor alpha	Yes	Replicative	Induces	21552325
4792	NFKBIA	NFKB inhibitor alpha	Yes	Stress-induced	Induces	21552325
79840	NHEJ1	non-homologous end joining factor 1	No	Replicative	Inhibits	28369633
4814	NINJ1	ninjurin 1	Yes	Unclear	Induces	15464245
81614	NIPA2	NIPA magnesium transporter 2	No	Unclear	Inhibits	32264951
51701	NLK	nemo like kinase	Yes	Unclear	Inhibits	23144700
79671	NLRX1	NLR family member X1	Yes	Unclear	Induces	29482578
9221	NOLC1	nucleolar and coiled-body phosphoprotein 1	No	Unclear	Induces	28493459
4851	NOTCH1	notch receptor 1	No	Oncogene-induced	Induces	24931169
4854	NOTCH3	notch receptor 3	Yes	Stress-induced	Induces	23610446
27035	NOX1	NADPH oxidase 1	No	Unclear	Induces	29042481
50507	NOX4	NADPH oxidase 4	No	Oncogene-induced	Induces	20523116
50507	NOX4	NADPH oxidase 4	No	Oncogene-induced	Induces	23216904
4869	NPM1	nucleophosmin 1	Yes	Oncogene-induced	Inhibits	23536448
1728	NQO1	NAD(P)H quinone dehydrogenase 1	No	Oncogene-induced	Induces	26078718
7376	NR1H2	nuclear receptor subfamily 1 group H member 2	No	Stress-induced	Inhibits	24398515
7101	NR2E1	nuclear receptor subfamily 2 group E member 1	No	Oncogene-induced	Unclear	25328137
4893	NRAS	NRAS proto-oncogene, GTPase	No	Oncogene-induced	Induces	16964246
4899	NRF1	nuclear respiratory factor 1	No	Unclear	Inhibits	30486409
80023	NRSN2	neurensin 2	Yes	Unclear	Induces	26055238
54888	NSUN2	NOP2/Sun RNA methyltransferase 2	No	Replicative	Inhibits	26687548
54888	NSUN2	NOP2/Sun RNA methyltransferase 2	No	Stress-induced	Inhibits	26687548
59277	NTN4	netrin 4	Yes	Stress-induced	Inhibits	24265816
9891	NUAK1	NUAK family kinase 1	No	Unclear	Induces	19927127
81788	NUAK2	NUAK family kinase 2	Yes	Oncogene-induced	Inhibits	21460252
11164	NUDT5	nudix hydrolase 5	No	Oncogene-induced	Inhibits	23581889
10204	NUTF2	nuclear transport factor 2	No	Unclear	Inhibits	29970603
4968	OGG1	8-oxoguanine DNA glycosylase	No	Oncogene-induced	Inhibits	24618719
8473	OGT	O-linked N-acetylglucosamine (GlcNAc) transferase	No	Oncogene-induced	Induces	27217568
4976	OPA1	OPA1 mitochondrial dynamin like GTPase	Yes	Unclear	Inhibits	17545159
84876	ORAI1	ORAI calcium release-activated calcium modulator 1	Yes	Unclear	Induces	26257076
4998	ORC1	origin recognition complex subunit 1	Yes	Replicative	Inhibits	28216383
5015	OTX2	orthodenticle homeobox 2	Yes	Oncogene-induced	Induces	21047732
5021	OXTR	oxytocin receptor	No	Stress-induced	Inhibits	31219803
9934	P2RY14	purinergic receptor P2Y14	No	Unclear	Inhibits	28980705
64175	P3H1	prolyl 3-hydroxylase 1	No	Replicative	Inhibits	26206181
64175	P3H1	prolyl 3-hydroxylase 1	No	Stress-induced	Inhibits	26206181
5062	PAK2	p21 (RAC1) activated kinase 2	No	Oncogene-induced	Induces	31209047
10298	PAK4	p21 (RAC1) activated kinase 4	No	Unclear	Induces	26583757
9060	PAPSS2	3'-phosphoadenosine 5'-phosphosulfate synthase 2	Yes	Unclear	Inhibits	26250908
11315	PARK7	Parkinsonism associated deglycase	No	Unclear	Inhibits	28600848
142	PARP1	poly(ADP-ribose) polymerase 1	Yes	Unclear	Inhibits	29590171
23598	PATZ1	POZ/BTB and AT hook containing zinc finger 1	No	Unclear	Inhibits	22052190
7849	PAX8	paired box 8	Yes	Replicative	Inhibits	21602887
55193	PBRM1	polybromo 1	No	Replicative	Induces	26992241
7703	PCGF2	polycomb group ring finger 2	No	Unclear	Induces	17151361
11235	PDCD10	programmed cell death 10	No	Replicative	Induces	25655101
11235	PDCD10	programmed cell death 10	No	Oncogene-induced	Induces	25655101
22984	PDCD11	programmed cell death 11	Yes	Replicative	Inhibits	25732822
22984	PDCD11	programmed cell death 11	Yes	Oncogene-induced	Inhibits	25732822
27250	PDCD4	programmed cell death 4	Yes	Replicative	Inhibits	30687637
5155	PDGFB	platelet derived growth factor subunit B	No	Oncogene-induced	Induces	23934686
149420	PDIK1L	PDLIM1 interacting kinase 1 like	No	Unclear	Induces	26583757
5170	PDPK1	3-phosphoinositide dependent protein kinase 1	No	Unclear	Induces	26583757
23037	PDZD2	PDZ domain containing 2	Yes	Unclear	Induces	18639375
8682	PEA15	proliferation and apoptosis adaptor protein 15	Yes	Replicative	Induces	18267069
8682	PEA15	proliferation and apoptosis adaptor protein 15	Yes	Oncogene-induced	Induces	18267069
5037	PEBP1	phosphatidylethanolamine binding protein 1	Yes	Stress-induced	Induces	23814485
27043	PELP1	proline, glutamate and leucine rich protein 1	Yes	Oncogene-induced	Inhibits	24967003
23481	PES1	pescadillo ribosomal biogenesis factor 1	Yes	Replicative	Inhibits	25732822
23481	PES1	pescadillo ribosomal biogenesis factor 1	Yes	Oncogene-induced	Inhibits	25732822
5824	PEX19	peroxisomal biogenesis factor 19	Yes	Stress-induced	Induces	17389721
5241	PGR	progesterone receptor	Yes	Stress-induced	Induces	23574718
5245	PHB	prohibitin	Yes	Unclear	Induces	16705168
11331	PHB2	prohibitin 2	No	Unclear	Inhibits	29307834
26227	PHGDH	phosphoglycerate dehydrogenase	Yes	Unclear	Inhibits	30250195
5298	PI4KB	phosphatidylinositol 4-kinase beta	No	Oncogene-induced	Induces	29420297
5286	PIK3C2A	phosphatidylinositol-4-phosphate 3-kinase catalytic subunit type 2 alpha	Yes	Unclear	Unclear	23324396
5290	PIK3CA	phosphatidylinositol-4,5-bisphosphate 3-kinase catalytic subunit alpha	No	Oncogene-induced	Unclear	21909130
23533	PIK3R5	phosphoinositide-3-kinase regulatory subunit 5	No	Unclear	Induces	26583757
5292	PIM1	Pim-1 proto-oncogene, serine/threonine kinase	No	Replicative	Induces	25040935
5292	PIM1	Pim-1 proto-oncogene, serine/threonine kinase	No	Oncogene-induced	Induces	25040935
5300	PIN1	peptidylprolyl cis/trans isomerase, NIMA-interacting 1	No	Replicative	Induces	28986099
65018	PINK1	PTEN induced kinase 1	No	Stress-induced	Inhibits	29890141
54984	PINX1	PIN2 (TERF1) interacting telomerase inhibitor 1	Yes	Replicative	Induces	24839934
8544	PIR	pirin	Yes	Oncogene-induced	Inhibits	21514450
8544	PIR	pirin	Yes	Stress-induced	Inhibits	21514450
5307	PITX1	paired like homeodomain 1	Yes	Replicative	Induces	31404068
5320	PLA2G2A	phospholipase A2 group IIA	No	Replicative	Induces	19197340
22925	PLA2R1	phospholipase A2 receptor 1	No	Replicative	Induces	19197340
22925	PLA2R1	phospholipase A2 receptor 1	No	Stress-induced	Induces	19197340
5338	PLD2	phospholipase D2	Yes	Unclear	Inhibits	25064843
5347	PLK1	polo like kinase 1	No	Replicative	Inhibits	23525475
5371	PML	PML nuclear body scaffold	No	Oncogene-induced	Induces	10910364
10654	PMVK	phosphomevalonate kinase	No	Unclear	Induces	26583757
87178	PNPT1	polyribonucleotide nucleotidyltransferase 1	Yes	Replicative	Induces	12721301
5444	PON1	paraoxonase 1	No	Unclear	Inhibits	22897574
25913	POT1	protection of telomeres 1	No	Replicative	Inhibits	15657433
5453	POU3F1	POU class 3 homeobox 1	Yes	Stress-induced	Induces	31212703
5460	POU5F1	POU class 5 homeobox 1	No	Oncogene-induced	Induces	22746537
5468	PPARG	peroxisome proliferator activated receptor gamma	No	Replicative	Induces	18544633
10891	PPARGC1A	PPARG coactivator 1 alpha	Yes	Stress-induced	Inhibits	26244551
5479	PPIB	peptidylprolyl isomerase B	Yes	Oncogene-induced	Inhibits	24272483
5495	PPM1B	protein phosphatase, Mg2+/Mn2+ dependent 1B	No	Unclear	Inhibits	24674756
8493	PPM1D	protein phosphatase, Mg2+/Mn2+ dependent 1D	No	Unclear	Inhibits	19544416
23368	PPP1R13B	protein phosphatase 1 regulatory subunit 13B	Yes	Stress-induced	Inhibits	22068052
5518	PPP2R1A	protein phosphatase 2 scaffold subunit Aalpha	Yes	Oncogene-induced	Induces	30021885
5525	PPP2R5A	protein phosphatase 2 regulatory subunit B'alpha	Yes	Oncogene-induced	Induces	21822300
5563	PRKAA2	protein kinase AMP-activated catalytic subunit alpha 2	No	Stress-induced	Inhibits	26890602
5580	PRKCD	protein kinase C delta	No	Replicative	Induces	19279193
5583	PRKCH	protein kinase C eta	Yes	Stress-induced	Induces	25412309
5587	PRKD1	protein kinase D1	No	Oncogene-induced	Induces	24828530
25865	PRKD2	protein kinase D2	Yes	Oncogene-induced	Inhibits	24463355
5591	PRKDC	protein kinase, DNA-activated, catalytic subunit	Yes	Stress-induced	Inhibits	22009179
5071	PRKN	parkin RBR E3 ubiquitin protein ligase	No	Stress-induced	Inhibits	25714760
3276	PRMT1	protein arginine methyltransferase 1	Yes	Unclear	Inhibits	30741995
55170	PRMT6	protein arginine methyltransferase 6	Yes	Unclear	Inhibits	22987071
5625	PRODH	proline dehydrogenase 1	Yes	Unclear	Induces	27545311
5629	PROX1	prospero homeobox 1	Yes	Replicative	Induces	23291986
27339	PRPF19	pre-mRNA processing factor 19	No	Replicative	Inhibits	16388800
5683	PSMA2	proteasome 20S subunit alpha 2	Yes	Oncogene-induced	Inhibits	28806777
5686	PSMA5	proteasome 20S subunit alpha 5	Yes	Oncogene-induced	Inhibits	28806777
5689	PSMB1	proteasome 20S subunit beta 1	Yes	Oncogene-induced	Inhibits	28806777
5693	PSMB5	proteasome 20S subunit beta 5	No	Replicative	Inhibits	24393841
10213	PSMD14	proteasome 26S subunit, non-ATPase 14	Yes	Unclear	Inhibits	19732767
5728	PTEN	phosphatase and tensin homolog	Yes	Unclear	Inhibits	30337688
5743	PTGS2	prostaglandin-endoperoxide synthase 2	No	Replicative	Induces	28803844
5743	PTGS2	prostaglandin-endoperoxide synthase 2	No	Stress-induced	Induces	28803844
5747	PTK2	protein tyrosine kinase 2	Yes	Unclear	Inhibits	30761269
5770	PTPN1	protein tyrosine phosphatase non-receptor type 1	No	Oncogene-induced	Unclear	25175024
5777	PTPN6	protein tyrosine phosphatase non-receptor type 6	Yes	Unclear	Inhibits	26215037
9232	PTTG1	PTTG1 regulator of sister chromatid separation, securin	No	Unclear	Induces	20452981
5814	PURB	purine rich element binding protein B	Yes	Stress-induced	Induces	24379680
5836	PYGL	glycogen phosphorylase L	Yes	Unclear	Inhibits	23177934
29127	RACGAP1	Rac GTPase activating protein 1	Yes	Oncogene-induced	Inhibits	27216196
10399	RACK1	receptor for activated C kinase 1	Yes	Unclear	Inhibits	29048616
5885	RAD21	RAD21 cohesin complex component	No	Unclear	Inhibits	26529363
5887	RAD23B	RAD23 homolog B, nucleotide excision repair protein	No	Unclear	Inhibits	24823364
5889	RAD51C	RAD51 paralog C	No	Stress-induced	Inhibits	26820992
5894	RAF1	Raf-1 proto-oncogene, serine/threonine kinase	No	Oncogene-induced	Induces	9765202
5901	RAN	RAN, member RAS oncogene family	No	Unclear	Inhibits	23160023
10048	RANBP9	RAN binding protein 9	Yes	Stress-induced	Inhibits	26943034
5909	RAP1GAP	RAP1 GTPase activating protein	No	Oncogene-induced	Induces	18267069
11069	RAPGEF4	Rap guanine nucleotide exchange factor 4	No	Unclear	Inhibits	24169561
5915	RARB	retinoic acid receptor beta	No	Oncogene-induced	Induces	7737367
11186	RASSF1	Ras association domain family member 1	Yes	Replicative	Induces	19223555
11186	RASSF1	Ras association domain family member 1	Yes	Oncogene-induced	Induces	19223555
83937	RASSF4	Ras association domain family member 4	Yes	Oncogene-induced	Inhibits	24334454
83593	RASSF5	Ras association domain family member 5	Yes	Oncogene-induced	Induces	25778922
5925	RB1	RB transcriptional corepressor 1	No	Stress-induced	Induces	24231354
5928	RBBP4	RB binding protein 4, chromatin remodeling factor	No	Unclear	Inhibits	26491019
5933	RBL1	RB transcriptional corepressor like 1	Yes	Stress-induced	Induces	18418057
5934	RBL2	RB transcriptional corepressor like 2	Yes	Replicative	Induces	19648966
55544	RBM38	RNA binding motif protein 38	Yes	Unclear	Induces	30176896
9584	RBM39	RNA binding motif protein 39	No	Oncogene-induced	Inhibits	24876127
5947	RBP1	retinol binding protein 1	Yes	Oncogene-induced	Induces	16479010
5948	RBP2	retinol binding protein 2	Yes	Unclear	Inhibits	19850045
3516	RBPJ	recombination signal binding protein for immunoglobulin kappa J region	No	Oncogene-induced	Induces	24931169
9978	RBX1	ring-box 1	Yes	Unclear	Inhibits	19509229
1104	RCC1	regulator of chromosome condensation 1	Yes	Stress-induced	Inhibits	26864624
8434	RECK	reversion inducing cysteine rich protein with kazal motifs	No	Unclear	Inhibits	20407016
9401	RECQL4	RecQ like helicase 4	Yes	Unclear	Inhibits	29229926
5970	RELA	RELA proto-oncogene, NF-kB subunit	Yes	Stress-induced	Induces	21552325
5971	RELB	RELB proto-oncogene, NF-kB subunit	Yes	Stress-induced	Induces	21552325
387	RHOA	ras homolog family member A	No	Oncogene-induced	Inhibits	19147561
10535	RNASEH2A	ribonuclease H2 subunit A	Yes	Stress-induced	Inhibits	30532030
79621	RNASEH2B	ribonuclease H2 subunit B	Yes	Stress-induced	Inhibits	30532030
6041	RNASEL	ribonuclease L	No	Replicative	Induces	17130839
140823	ROMO1	reactive oxygen species modulator 1	No	Replicative	Induces	18836179
6135	RPL11	ribosomal protein L11	Yes	Replicative	Induces	20221446
6135	RPL11	ribosomal protein L11	Yes	Stress-induced	Induces	20221446
6208	RPS14	ribosomal protein S14	Yes	Oncogene-induced	Induces	29941930
6198	RPS6KB1	ribosomal protein S6 kinase B1	No	Unclear	Induces	22928666
6198	RPS6KB1	ribosomal protein S6 kinase B1	No	Unclear	Induces	21544240
6203	RPS9	ribosomal protein S9	Yes	Unclear	Inhibits	20221446
57521	RPTOR	regulatory associated protein of MTOR complex 1	No	Unclear	Induces	28888905
6236	RRAD	RRAD, Ras related glycolysis inhibitor and calcium channel regulator	Yes	Replicative	Inhibits	20460530
6236	RRAD	RRAD, Ras related glycolysis inhibitor and calcium channel regulator	Yes	Stress-induced	Inhibits	20460530
22800	RRAS2	RAS related 2	No	Unclear	Inhibits	29440281
6240	RRM1	ribonucleotide reductase catalytic subunit M1	Yes	Oncogene-induced	Inhibits	28806777
6241	RRM2	ribonucleotide reductase regulatory subunit M2	Yes	Oncogene-induced	Inhibits	23249808
50484	RRM2B	ribonucleotide reductase regulatory TP53 inducible subunit M2B	No	Unclear	Inhibits	23139867
23378	RRP8	ribosomal RNA processing 8	Yes	Stress-induced	Induces	26505814
57142	RTN4	reticulon 4	Yes	Unclear	Induces	30480803
861	RUNX1	RUNX family transcription factor 1	No	Unclear	Induces	19448675
10856	RUVBL2	RuvB like AAA ATPase 2	Yes	Replicative	Inhibits	22341977
6277	S100A6	S100 calcium binding protein A6	No	Unclear	Inhibits	23095053
6299	SALL1	spalt like transcription factor 1	Yes	Oncogene-induced	Induces	29625565
25939	SAMHD1	SAM and HD domain containing deoxynucleoside triphosphate triphosphohydrolase 1	Yes	Replicative	Inhibits	24445253
112483	SAT2	spermidine/spermine N1-acetyltransferase family member 2	No	Unclear	Inhibits	26611489
6382	SDC1	syndecan 1	Yes	Unclear	Inhibits	25462564
8991	SELENBP1	selenium binding protein 1	Yes	Stress-induced	Induces	20332323
280636	SELENOH	selenoprotein H	No	Stress-induced	Inhibits	25336634
29843	SENP1	SUMO specific peptidase 1	No	Unclear	Inhibits	18616636
57337	SENP7	SUMO specific peptidase 7	No	Unclear	Inhibits	18616636
5055	SERPINB2	serpin family B member 2	No	Unclear	Induces	28794016
5054	SERPINE1	serpin family E member 1	No	Replicative	Induces	16862142
9739	SETD1A	SET domain containing 1A, histone lysine methyltransferase	Yes	Unclear	Inhibits	31253781
2810	SFN	stratifin	Yes	Oncogene-induced	Induces	19642975
6422	SFRP1	secreted frizzled related protein 1	No	Stress-induced	Induces	22927647
6446	SGK1	serum/glucocorticoid regulated kinase 1	No	Replicative	Inhibits	26230157
6477	SIAH1	siah E3 ubiquitin protein ligase 1	No	Replicative	Induces	21057505
150094	SIK1	salt inducible kinase 1	No	Unclear	Induces	26583757
23309	SIN3B	SIN3 transcription regulator family member B	No	Unclear	Induces	19654306
23411	SIRT1	sirtuin 1	No	Unclear	Inhibits	18320031
22933	SIRT2	sirtuin 2	No	Unclear	Inhibits	25924011
23410	SIRT3	sirtuin 3	No	Stress-induced	Inhibits	23494737
51548	SIRT6	sirtuin 6	No	Replicative	Inhibits	25819580
51547	SIRT7	sirtuin 7	Yes	Stress-induced	Inhibits	24885964
6495	SIX1	SIX homeobox 1	No	Oncogene-induced	Inhibits	26500063
4990	SIX6	SIX homeobox 6	No	Unclear	Unclear	26365380
6502	SKP2	S-phase kinase associated protein 2	Yes	Oncogene-induced	Inhibits	20237562
64849	SLC13A3	solute carrier family 13 member 3	No	Stress-induced	Induces	25384549
9194	SLC16A7	solute carrier family 16 member 7	Yes	Unclear	Inhibits	22964484
292	SLC25A5	solute carrier family 25 member 5	Yes	Stress-induced	Inhibits	25220407
1318	SLC31A2	solute carrier family 31 member 2	No	Oncogene-induced	Induces	27737960
55065	SLC52A1	solute carrier family 52 member 1	Yes	Stress-induced	Inhibits	27545311
6524	SLC5A2	solute carrier family 5 member 2	No	Stress-induced	Induces	24996978
4086	SMAD1	SMAD family member 1	Yes	Oncogene-induced	Induces	21050181
4087	SMAD2	SMAD family member 2	Yes	Unclear	Inhibits	30971692
4088	SMAD3	SMAD family member 3	No	Stress-induced	Induces	27892764
4090	SMAD5	SMAD family member 5	Yes	Oncogene-induced	Induces	21050181
4091	SMAD6	SMAD family member 6	Yes	Replicative	Inhibits	19269967
4091	SMAD6	SMAD family member 6	Yes	Stress-induced	Inhibits	19269967
6595	SMARCA2	SWI/SNF related, matrix associated, actin dependent regulator of chromatin, subfamily a, member 2	Yes	Unclear	Inhibits	23872584
6597	SMARCA4	SWI/SNF related, matrix associated, actin dependent regulator of chromatin, subfamily a, member 4	No	Replicative	Inhibits	20697355
6598	SMARCB1	SWI/SNF related, matrix associated, actin dependent regulator of chromatin, subfamily b, member 1	Yes	Unclear	Induces	14604992
6602	SMARCD1	SWI/SNF related, matrix associated, actin dependent regulator of chromatin, subfamily d, member 1	Yes	Unclear	Inhibits	28868154
8243	SMC1A	structural maintenance of chromosomes 1A	No	Unclear	Inhibits	27731420
10592	SMC2	structural maintenance of chromosomes 2	No	Unclear	Inhibits	25474630
23049	SMG1	SMG1 nonsense mediated mRNA decay associated PI3K related kinase	Yes	Unclear	Inhibits	23324396
64750	SMURF2	SMAD specific E3 ubiquitin protein ligase 2	No	Replicative	Induces	15574587
6615	SNAI1	snail family transcriptional repressor 1	Yes	Unclear	Inhibits	20397042
8651	SOCS1	suppressor of cytokine signaling 1	No	Replicative	Induces	20005840
8651	SOCS1	suppressor of cytokine signaling 1	No	Oncogene-induced	Induces	20005840
6647	SOD1	superoxide dismutase 1	No	Unclear	Inhibits	12871978
6648	SOD2	superoxide dismutase 2	No	Unclear	Induces	12592389
8470	SORBS2	sorbin and SH3 domain containing 2	No	Unclear	Induces	24165198
6656	SOX1	SRY-box transcription factor 1	Yes	Oncogene-induced	Induces	22767186
6657	SOX2	SRY-box transcription factor 2	Yes	Unclear	Induces	23451179
6659	SOX4	SRY-box transcription factor 4	Yes	Stress-induced	Inhibits	27446439
6660	SOX5	SRY-box transcription factor 5	Yes	Oncogene-induced	Induces	19219070
6667	SP1	Sp1 transcription factor	No	Unclear	Induces	17225865
9043	SPAG9	sperm associated antigen 9	Yes	Unclear	Inhibits	27449044
6678	SPARC	secreted protein acidic and cysteine rich	Yes	Stress-induced	Induces	20164124
8877	SPHK1	sphingosine kinase 1	No	Replicative	Inhibits	30885289
6688	SPI1	Spi-1 proto-oncogene	No	Oncogene-induced	Induces	28912174
10927	SPIN1	spindlin 1	Yes	Unclear	Induces	18201843
8405	SPOP	speckle type BTB/POZ protein	No	Oncogene-induced	Induces	26527005
6714	SRC	SRC proto-oncogene, non-receptor tyrosine kinase	Yes	Stress-induced	Inhibits	16204065
6720	SREBF1	sterol regulatory element binding transcription factor 1	Yes	Stress-induced	Induces	24396695
6720	SREBF1	sterol regulatory element binding transcription factor 1	Yes	Stress-induced	Induces	20615871
6722	SRF	serum response factor	Yes	Unclear	Inhibits	20096952
6426	SRSF1	serine and arginine rich splicing factor 1	Yes	Oncogene-induced	Induces	23478443
6427	SRSF2	serine and arginine rich splicing factor 2	No	Stress-induced	Inhibits	30026406
6428	SRSF3	serine and arginine rich splicing factor 3	No	Replicative	Inhibits	22777358
6757	SSX2	SSX family member 2	Yes	Oncogene-induced	Induces	25363656
10735	STAG2	stromal antigen 2	No	Replicative	Induces	28819029
6772	STAT1	signal transducer and activator of transcription 1	No	Unclear	Induces	22217266
6774	STAT3	signal transducer and activator of transcription 3	No	Oncogene-induced	Induces	22374671
6776	STAT5A	signal transducer and activator of transcription 5A	No	Oncogene-induced	Induces	17913706
6777	STAT5B	signal transducer and activator of transcription 5B	No	Unclear	Induces	20536843
6778	STAT6	signal transducer and activator of transcription 6	Yes	Unclear	Induces	23935100
6786	STIM1	stromal interaction molecule 1	Yes	Unclear	Unclear	26257076
282974	STK32C	serine/threonine kinase 32C	No	Unclear	Induces	26583757
6789	STK4	serine/threonine kinase 4	No	Unclear	Induces	26611489
83931	STK40	serine/threonine kinase 40	No	Unclear	Induces	26583757
79991	STN1	STN1 subunit of CST complex	No	Replicative	Inhibits	22964711
10273	STUB1	STIP1 homology and U-box containing protein 1	Yes	Stress-induced	Inhibits	28232384
6613	SUMO2	small ubiquitin like modifier 2	No	Unclear	Induces	17012228
6612	SUMO3	small ubiquitin like modifier 3	No	Unclear	Induces	17012228
6829	SUPT5H	SPT5 homolog, DSIF elongation factor subunit	Yes	Oncogene-induced	Inhibits	19210550
6839	SUV39H1	SUV39H1 histone lysine methyltransferase	No	Unclear	Inhibits	26160351
23512	SUZ12	SUZ12 polycomb repressive complex 2 subunit	No	Replicative	Inhibits	23455154
23512	SUZ12	SUZ12 polycomb repressive complex 2 subunit	No	Oncogene-induced	Inhibits	23455154
6850	SYK	spleen associated tyrosine kinase	Yes	Unclear	Induces	19293188
6857	SYT1	synaptotagmin 1	Yes	Unclear	Inhibits	30647108
9066	SYT7	synaptotagmin 7	Yes	Unclear	Inhibits	30647108
10460	TACC3	transforming acidic coiled-coil containing protein 3	Yes	Stress-induced	Inhibits	20729911
6876	TAGLN	transgelin	Yes	Stress-induced	Induces	20705054
29110	TBK1	TANK binding kinase 1	Yes	Unclear	Inhibits	24487029
9519	TBPL1	TATA-box binding protein like 1	Yes	Stress-induced	Induces	28082682
6909	TBX2	T-box transcription factor 2	Yes	Replicative	Inhibits	15781639
6926	TBX3	T-box transcription factor 3	No	Oncogene-induced	Inhibits	24876127
7003	TEAD1	TEA domain transcription factor 1	Yes	Oncogene-induced	Inhibits	28759040
7004	TEAD4	TEA domain transcription factor 4	Yes	Oncogene-induced	Inhibits	28759040
7014	TERF2	telomeric repeat binding factor 2	Yes	Replicative	Inhibits	16539655
7015	TERT	telomerase reverse transcriptase	No	Replicative	Inhibits	9454332
7027	TFDP1	transcription factor Dp-1	Yes	Unclear	Inhibits	22012588
10342	TFG	trafficking from ER to golgi regulator	Yes	Unclear	Inhibits	21809350
7041	TGFB1I1	transforming growth factor beta 1 induced transcript 1	No	Unclear	Induces	9032249
7042	TGFB2	transforming growth factor beta 2	Yes	Oncogene-induced	Inhibits	30971692
7045	TGFBI	transforming growth factor beta induced	Yes	Replicative	Induces	22695319
7046	TGFBR1	transforming growth factor beta receptor 1	Yes	Unclear	Inhibits	30971692
7048	TGFBR2	transforming growth factor beta receptor 2	Yes	Unclear	Unclear	28273461
7048	TGFBR2	transforming growth factor beta receptor 2	Yes	Unclear	Unclear	30971692
7068	THRB	thyroid hormone receptor beta	Yes	Stress-induced	Unclear	17965546
57103	TIGAR	TP53 induced glycolysis regulatory phosphatase	Yes	Stress-induced	Induces	19710698
8914	TIMELESS	timeless circadian regulator	No	Oncogene-induced	Inhibits	30100061
81793	TLR10	toll like receptor 10	No	Oncogene-induced	Induces	31183403
7097	TLR2	toll like receptor 2	No	Oncogene-induced	Induces	31183403
7098	TLR3	toll like receptor 3	No	Unclear	Induces	24165198
7099	TLR4	toll like receptor 4	No	Unclear	Inhibits	30790400
51311	TLR8	toll like receptor 8	Yes	Stress-induced	Inhibits	25231413
56674	TMEM9B	TMEM9 domain family member B	Yes	Unclear	Induces	21740549
8741	TNFSF13	TNF superfamily member 13	Yes	Unclear	Inhibits	19466596
9966	TNFSF15	TNF superfamily member 15	No	Replicative	Induces	20675618
10043	TOM1	target of myb1 membrane trafficking protein	No	Unclear	Induces	15265694
7150	TOP1	DNA topoisomerase I	No	Oncogene-induced	Induces	19435923
7156	TOP3A	DNA topoisomerase III alpha	Yes	Replicative	Induces	24526736
11073	TOPBP1	DNA topoisomerase II binding protein 1	Yes	Replicative	Inhibits	21149450
11073	TOPBP1	DNA topoisomerase II binding protein 1	Yes	Oncogene-induced	Inhibits	21149450
7157	TP53	tumor protein p53	Yes	Replicative	Induces	9275177
7157	TP53	tumor protein p53	Yes	Stress-induced	Induces	9275177
7157	TP53	tumor protein p53	Yes	Oncogene-induced	Induces	9275177
7158	TP53BP1	tumor protein p53 binding protein 1	No	Unclear	Induces	27371829
7159	TP53BP2	tumor protein p53 binding protein 2	No	Oncogene-induced	Induces	23248303
9540	TP53I3	tumor protein p53 inducible protein 3	Yes	Replicative	Inhibits	28259183
9540	TP53I3	tumor protein p53 inducible protein 3	Yes	Stress-induced	Inhibits	28259183
94241	TP53INP1	tumor protein p53 inducible nuclear protein 1	No	Stress-induced	Induces	21093163
8626	TP63	tumor protein p63	No	Oncogene-induced	Induces	19898465
1200	TPP1	tripeptidyl peptidase 1	No	Stress-induced	Inhibits	27559927
7175	TPR	translocated promoter region, nuclear basket protein	Yes	Unclear	Inhibits	21811608
22974	TPX2	TPX2 microtubule nucleation factor	Yes	Unclear	Inhibits	28638452
6434	TRA2B	transformer 2 beta homolog	Yes	Unclear	Inhibits	27043659
1787	TRDMT1	tRNA aspartic acid methyltransferase 1	No	Replicative	Inhibits	28843151
10155	TRIM28	tripartite motif containing 28	No	Oncogene-induced	Induces	25160591
54822	TRPM7	transient receptor potential cation channel subfamily M member 7	Yes	Replicative	Inhibits	22166235
79054	TRPM8	transient receptor potential cation channel subfamily M member 8	Yes	Replicative	Inhibits	22555807
8295	TRRAP	transformation/transcription domain associated protein	Yes	Oncogene-induced	Inhibits	28806777
8848	TSC22D1	TSC22 domain family member 1	No	Oncogene-induced	Inhibits	21448135
7272	TTK	TTK protein kinase	Yes	Unclear	Inhibits	27618777
7291	TWIST1	twist family bHLH transcription factor 1	Yes	Oncogene-induced	Inhibits	22654667
7291	TWIST1	twist family bHLH transcription factor 1	Yes	Oncogene-induced	Inhibits	24974259
117581	TWIST2	twist family bHLH transcription factor 2	Yes	Oncogene-induced	Inhibits	24974259
7295	TXN	thioredoxin	No	Unclear	Inhibits	20074557
10628	TXNIP	thioredoxin interacting protein	No	Replicative	Induces	20656682
10628	TXNIP	thioredoxin interacting protein	No	Oncogene-induced	Induces	20656682
7297	TYK2	tyrosine kinase 2	No	Unclear	Induces	26583757
7298	TYMS	thymidylate synthetase	Yes	Oncogene-induced	Inhibits	23249808
11065	UBE2C	ubiquitin conjugating enzyme E2 C	Yes	Unclear	Inhibits	29904125
7329	UBE2I	ubiquitin conjugating enzyme E2 I	Yes	Oncogene-induced	Inhibits	29773808
7334	UBE2N	ubiquitin conjugating enzyme E2 N	Yes	Unclear	Inhibits	30224375
7335	UBE2V1	ubiquitin conjugating enzyme E2 V1	Yes	Unclear	Inhibits	30224375
7336	UBE2V2	ubiquitin conjugating enzyme E2 V2	Yes	Unclear	Inhibits	30224375
7337	UBE3A	ubiquitin protein ligase E3A	Yes	Oncogene-induced	Inhibits	22689861
80019	UBTD1	ubiquitin domain containing 1	Yes	Replicative	Induces	25382750
80019	UBTD1	ubiquitin domain containing 1	Yes	Stress-induced	Induces	25382750
29128	UHRF1	ubiquitin like with PHD and ring finger domains 1	No	Oncogene-induced	Inhibits	28394343
25989	ULK3	unc-51 like kinase 3	No	Unclear	Induces	19279323
7398	USP1	ubiquitin specific peptidase 1	No	Oncogene-induced	Inhibits	27160904
57646	USP28	ubiquitin specific peptidase 28	No	Unclear	Induces	27371829
55813	UTP6	UTP6 small subunit processome component	Yes	Replicative	Inhibits	25732822
55813	UTP6	UTP6 small subunit processome component	Yes	Oncogene-induced	Inhibits	25732822
1462	VCAN	versican	No	Stress-induced	Induces	30622695
7421	VDR	vitamin D receptor	No	Oncogene-induced	Inhibits	27041576
7422	VEGFA	vascular endothelial growth factor A	No	Replicative	Inhibits	9160882
27287	VENTX	VENT homeobox	Yes	Unclear	Induces	21325273
7465	WEE1	WEE1 G2 checkpoint kinase	Yes	Oncogene-induced	Inhibits	28806777
11197	WIF1	WNT inhibitory factor 1	Yes	Unclear	Induces	24853424
55062	WIPI1	WD repeat domain, phosphoinositide interacting 1	No	Unclear	Inhibits	30352807
51384	WNT16	Wnt family member 16	No	Replicative	Induces	19951988
7472	WNT2	Wnt family member 2	No	Unclear	Inhibits	17643369
7474	WNT5A	Wnt family member 5A	Yes	Oncogene-induced	Induces	21816908
7477	WNT7B	Wnt family member 7B	Yes	Unclear	Inhibits	30971692
7486	WRN	WRN RecQ like helicase	Yes	Oncogene-induced	Inhibits	12842909
26118	WSB1	WD repeat and SOCS box containing 1	No	Oncogene-induced	Inhibits	27958289
7490	WT1	WT1 transcription factor	Yes	Oncogene-induced	Inhibits	20972333
11059	WWP1	WW domain containing E3 ubiquitin protein ligase 1	No	Replicative	Inhibits	21795702
54739	XAF1	XIAP associated factor 1	No	Stress-induced	Induces	26802028
331	XIAP	X-linked inhibitor of apoptosis	Yes	Stress-induced	Inhibits	22760199
7508	XPC	XPC complex subunit, DNA damage recognition and repair factor	Yes	Stress-induced	Inhibits	20403967
7514	XPO1	exportin 1	No	Unclear	Induces	31305018
10413	YAP1	Yes1 associated transcriptional regulator	No	Replicative	Inhibits	23576552
4904	YBX1	Y-box binding protein 1	No	Replicative	Inhibits	29712925
8089	YEATS4	YEATS domain containing 4	Yes	Unclear	Inhibits	24170126
83719	YPEL3	yippee like 3	Yes	Stress-induced	Induces	21671470
7529	YWHAB	tyrosine 3-monooxygenase/tryptophan 5-monooxygenase activation protein beta	Yes	Oncogene-induced	Inhibits	28116547
7534	YWHAZ	tyrosine 3-monooxygenase/tryptophan 5-monooxygenase activation protein zeta	Yes	Unclear	Inhibits	25412315
7528	YY1	YY1 transcription factor	Yes	Unclear	Inhibits	18558095
54819	ZCCHC10	zinc finger CCHC-type containing 10	Yes	Replicative	Induces	31404068
51304	ZDHHC3	zinc finger DHHC-type palmitoyltransferase 3	Yes	Stress-induced	Inhibits	29055014
6935	ZEB1	zinc finger E-box binding homeobox 1	Yes	Replicative	Inhibits	27965283
6935	ZEB1	zinc finger E-box binding homeobox 1	Yes	Oncogene-induced	Inhibits	27965283
7538	ZFP36	ZFP36 ring finger protein	Yes	Unclear	Induces	20157568
7543	ZFX	zinc finger protein X-linked	Yes	Unclear	Inhibits	24228108
64393	ZMAT3	zinc finger matrin-type 3	Yes	Unclear	Inhibits	23085987
10269	ZMPSTE24	zinc metallopeptidase STE24	No	Replicative	Inhibits	24101728
10771	ZMYND11	zinc finger MYND-type containing 11	No	Unclear	Inhibits	17721438
7707	ZNF148	zinc finger protein 148	Yes	Unclear	Inhibits	19583777
7756	ZNF207	zinc finger protein 207	Yes	Unclear	Inhibits	25918225
7764	ZNF217	zinc finger protein 217	No	Replicative	Inhibits	11245413

## Sheet: Table S3 GSE124272
Tag	GSM3526782	GSM3526783	GSM3526784	GSM3526785	GSM3526786	GSM3526787	GSM3526788	GSM3526789	GSM3526790	GSM3526791	GSM3526792	GSM3526793	GSM3526794	GSM3526795	GSM3526796	GSM3526797		!Sample_geo_accession	GSM3526782	GSM3526783	GSM3526784	GSM3526785	GSM3526786	GSM3526787	GSM3526788	GSM3526789	GSM3526790	GSM3526791	GSM3526792	GSM3526793	GSM3526794	GSM3526795	GSM3526796	GSM3526797
MLH1	9.44652	9.91481	9.74899	10.1753	9.01413	9.75504	9.88254	9.08144	10.2017	10.1271	10.0153	9.96562	9.64169	9.62373	10.1176	9.80889		!Sample_source_name_ch1	Peripheral Blood	Peripheral Blood	Peripheral Blood	Peripheral Blood	Peripheral Blood	Peripheral Blood	Peripheral Blood	Peripheral Blood	Peripheral Blood	Peripheral Blood	Peripheral Blood	Peripheral Blood	Peripheral Blood	Peripheral Blood	Peripheral Blood	Peripheral Blood
MSH2	6.60067	7.25155	6.73349	7.42043	5.93971	6.71337	7.20985	6.55053	8.02762	7.95649	7.83122	7.78011	6.9077	7.03351	7.79195	7.19233		!Sample_characteristics_ch1	tissue: whole blood	tissue: whole blood	tissue: whole blood	tissue: whole blood	tissue: whole blood	tissue: whole blood	tissue: whole blood	tissue: whole blood	tissue: whole blood	tissue: whole blood	tissue: whole blood	tissue: whole blood	tissue: whole blood	tissue: whole blood	tissue: whole blood	tissue: whole blood
MYOG	6.66747	4.75834	5.12089	3.93011	4.9858	6.24668	4.18954	8.68379	4.21898	4.20554	3.6961	4.34008	6.48862	7.45889	3.11392	5.4641		!Sample_characteristics_ch1	diagnosis: intervertebral disc degeneration	diagnosis: intervertebral disc degeneration	diagnosis: intervertebral disc degeneration	diagnosis: intervertebral disc degeneration	diagnosis: intervertebral disc degeneration	diagnosis: intervertebral disc degeneration	diagnosis: intervertebral disc degeneration	diagnosis: intervertebral disc degeneration	diagnosis: healthy	diagnosis: healthy	diagnosis: healthy	diagnosis: healthy	diagnosis: healthy	diagnosis: healthy	diagnosis: healthy	diagnosis: healthy
ADAM8	6.54441	6.55631	5.82505	6.22271	8.0906	5.97983	6.27541	6.3359	5.33504	5.55294	5.59219	5.77692	5.92065	5.11453	5.63563	5.7337		!Sample_contact_city	Chengdu	Chengdu	Chengdu	Chengdu	Chengdu	Chengdu	Chengdu	Chengdu	Chengdu	Chengdu	Chengdu	Chengdu	Chengdu	Chengdu	Chengdu	Chengdu
ADAMTS5	3.66822	2.69233	2.90444	4.48689	1.49676	3.59065	4.91365	2.73215	3.56019	2.19848	3.99782	4.20137	3.4452	2.98703	4.22675	3.61132		!Sample_contact_state	Sichuan	Sichuan	Sichuan	Sichuan	Sichuan	Sichuan	Sichuan	Sichuan	Sichuan	Sichuan	Sichuan	Sichuan	Sichuan	Sichuan	Sichuan	Sichuan
BDKRB1	1.97851	0.879971	0.976456	0.922181	0.879656	0.954377	1.65617	1.29991	0.916444	0.960063	0.942111	0.981146	0.921927	0.923963	1.79423	0.92154
CCL3	10.1536	9.00573	10.6033	10.7776	10.9902	8.59483	10.1896	8.34386	9.08322	9.68785	10.5691	8.50027	10.8113	8.5193	10.7381	9.27953
CCL5	12.031	11.3529	11.7829	12.8049	11.7024	11.4704	11.5276	11.2944	11.8169	11.6064	12.7089	11.5431	12.2116	12.796	12.6344	12.1382
CCL13	0.82809	0.895362	1.09309	0.894258	0.876541	0.805374	0.788343	0.879059	0.814015	0.783381	0.855275	0.801142	0.807995	1.20388	0.801976	0.857117
CCR2	7.96663	7.70967	8.33585	7.83053	7.45159	7.63392	8.75393	7.43244	7.3508	7.65731	7.70298	8.20968	6.95924	7.76635	7.69578	7.44345
CD40LG	9.61438	9.91822	8.5728	9.69276	8.13893	8.95749	9.37095	8.71574	9.79812	10.1275	9.2431	9.75523	9.53928	9.30446	9.92245	9.24861
CMA1	2.81647	2.51279	2.46518	1.93796	3.64258	3.07678	2.34708	3.84943	2.37683	3.08855	1.93939	2.20596	3.1981	3.2506	1.62569	2.76282
COPS5	9.12039	9.89767	9.66618	9.90874	8.90338	9.53102	9.85681	9.47369	9.73599	9.7944	9.94695	9.962	9.08179	9.29629	9.83007	9.86082
CSF2	0.752981	0.709182	0.684116	4.09986	0.701812	0.678612	0.70097	3.64378	0.858596	0.643036	0.713785	0.658269	0.676405	0.572259	0.693239	0.700991
CSF3	0.585634	0.603074	0.589966	0.611589	0.601154	0.595183	0.581488	0.60957	0.584126	0.605606	0.589725	0.60683	0.596623	0.677242	0.591122	0.589939
CXCL1	7.32238	6.58579	5.00119	6.6532	8.55629	6.63829	6.95876	7.03751	5.21772	4.91153	6.24835	6.55956	6.42789	6.27459	6.01044	6.45655
CXCL10	1.89718	3.63578	8.21946	3.31222	0.760701	2.6315	0.780407	5.50296	3.49457	3.17066	4.04133	4.20061	1.91766	3.24934	2.82591	3.89302
CXCL11	1.30538	0.74615	2.89793	0.752843	0.725682	1.23476	1.07784	1.61965	0.695705	0.737419	0.70882	0.751809	0.712427	1.6773	0.717513	0.701742
CXCL12	1.21979	1.72847	1.93321	0.949723	1.55014	1.06562	1.92639	1.20358	0.950441	1.76136	2.12976	1.47213	0.882963	0.870073	1.41393	1.6511
CXCR3	7.70256	7.54237	8.48984	7.86095	7.02933	7.69292	7.364	8.42761	7.80243	7.86677	7.69603	7.91408	7.87498	8.15822	7.87733	7.88855
G6PD	6.40298	5.94931	6.17872	5.7561	7.81935	6.692	5.82667	5.89194	5.41327	5.87903	6.00928	6.2052	6.47588	6.10381	6.38501	6.27723
GPR132	8.56206	8.17419	8.03973	8.17638	8.87831	8.52663	8.23132	8.2401	8.22114	8.22162	8.26896	8.27678	8.63097	8.59207	8.0288	8.22162
HAS1	0.85766	0.853194	1.68889	0.855934	1.07692	2.01815	1.52011	0.84813	0.831279	1.99395	0.859431	0.831231	0.834868	1.55831	1.8627	1.68169
ICAM1	7.56758	7.06526	8.29362	7.30672	7.69508	7.70791	7.25646	7.90052	6.66875	6.6178	7.31651	7.67247	7.71325	7.64748	6.86259	7.19582
IFNB1	0.76166	0.810601	0.770503	0.835507	1.79184	0.78919	1.32016	0.82486	0.746168	0.791057	0.780204	0.804416	0.786892	0.846306	0.784475	0.769565
IFNG	1.8958	3.81137	4.17063	6.08595	0.745524	2.98736	3.5234	2.91127	4.58483	3.35057	5.64235	3.47167	2.62801	3.30479	5.08045	4.71992
IL2	0.672054	0.659238	0.70222	0.666809	1.39648	0.690806	0.673089	1.34476	0.651007	0.711356	0.947702	0.709197	0.676499	0.700471	1.43855	1.29331
IL4	4.49119	4.62763	3.92964	4.62214	0.632689	0.631431	3.32346	3.88134	3.73479	4.11847	3.66274	4.43221	3.20368	4.19848	5.06098	5.62772
IL5	1.13883	1.08923	1.04561	1.30482	0.988011	1.11715	0.958542	2.26515	0.963567	1.12526	1.09277	1.21991	1.06789	1.2409	1.32507	1.04428
IL6	0.771038	1.65056	1.73705	1.74969	1.38181	0.758696	1.84125	2.02778	0.826362	1.4053	0.98239	1.13755	1.21523	2.37608	1.50662	1.21917
IL10	1.00899	2.03665	2.80604	2.66122	0.860957	1.71772	0.908834	1.45111	0.917392	4.23786	0.926745	3.0748	0.893339	1.87286	1.04969	2.4483
IL13	1.58564	0.827128	0.763646	0.839256	0.798132	0.781449	0.729268	0.84343	0.757222	0.803056	0.78299	0.827216	0.777132	1.04656	1.33435	1.10696
IL16	7.44218	6.92133	6.38038	6.31335	7.7595	6.84605	6.63878	7.0082	6.70234	6.63334	6.74743	6.17509	6.88971	7.04882	6.48445	6.83466
IL25	1.15824	1.07351	1.0393	1.29418	0.980247	1.10504	0.960443	1.20941	0.962762	1.12607	1.08787	1.25989	1.06514	1.01987	0.961623	1.04731
IL27	5.26647	5.1782	7.61166	4.46437	5.95358	5.28718	4.35398	6.67726	4.4965	4.17231	4.50875	4.94238	4.90686	5.25814	4.40084	4.87614
IL12A	0.739302	0.743228	0.686269	0.715433	1.10465	1.80398	1.78447	1.23262	0.964842	1.97617	0.715344	0.668261	1.41296	1.80593	0.704225	0.940572
IL1A	0.61517	0.582224	0.594083	0.582556	0.584181	0.585725	0.601257	0.580109	0.604399	0.577383	0.599683	0.57911	0.584749	0.605118	0.595072	0.591215
IL1B	11.4192	10.4653	11.334	10.2903	11.7417	10.9182	10.4439	11.4995	9.36212	9.97108	10.1805	10.7221	11.154	10.9453	9.84802	10.2687
IL1R1	4.41559	3.66407	3.46653	3.33807	6.92446	3.86202	4.45773	3.57459	2.37179	2.9235	3.71725	2.7511	3.49961	2.61869	2.29405	3.98136
IL1R2	8.28919	7.48028	7.67895	7.62106	11.5738	8.63991	8.99703	8.0131	5.88389	6.14415	6.78111	7.77348	7.94883	7.82665	6.7214	7.44643
IL1RN	9.72824	9.08795	11.6593	8.53945	10.079	9.24659	8.77975	10.4309	8.40343	8.33159	8.513	9.29662	9.30944	9.27351	8.28156	8.53805
IL23A	7.36635	8.33281	6.11917	7.80143	6.16078	7.58352	8.18287	6.70702	8.87799	8.47733	7.92591	8.05248	7.42819	6.02418	8.36873	7.48933
INHBB	4.93352	3.11584	2.20842	3.80788	7.99266	4.63703	5.46469	0.952459	0.769883	2.87018	2.39031	4.07211	3.27327	3.09771	3.2045	4.03908
LPA	4.97678	5.54351	6.04382	6.48641	6.07537	5.07671	5.6447	5.04139	6.00288	5.64207	6.71814	5.35323	6.42131	6.40686	6.26999	6.55286
LPAR1	3.95675	3.6857	3.45603	4.04658	2.97713	4.23999	4.12816	4.43505	3.92225	5.51439	3.95313	3.47386	3.48663	4.17317	3.88086	3.46881
LPAR2	7.97547	8.02835	7.27752	7.14974	9.40457	7.38779	7.29043	7.5583	6.20711	6.12659	6.64549	7.19749	7.4656	6.71944	6.71386	7.22947
LPAR3	0.883898	0.912062	0.885865	0.953339	0.897339	0.918013	0.851834	0.938451	0.848856	1.95941	0.889734	0.911328	0.900816	0.908834	0.885301	0.890135
MCAM	0.87923	1.1241	0.853393	2.32726	0.895471	2.85543	0.847545	0.903109	0.867019	1.15383	2.47472	2.12977	2.07309	0.807772	1.19566	0.889655
MIF	12.8563	12.8612	12.7664	13.2261	11.9321	12.721	12.9813	12.1323	13.2586	13.4412	13.0936	13.1087	12.8206	13.1134	13.4948	12.9419
MYBPC1	0.936086	1.17919	1.90821	0.869869	1.09788	0.918975	0.897828	0.859076	0.876936	1.29808	0.885113	1.14443	0.918898	2.31492	1.15236	0.874397
MYBPC3	8.23537	8.01948	8.08751	7.58331	10.0068	7.78563	8.5193	8.15253	6.38895	6.51845	7.32826	7.45955	7.96115	7.383	6.85804	7.93431
NR4A3	1.18581	1.52734	2.03588	0.858846	1.71347	1.29632	1.43993	1.17481	1.22293	1.28475	2.00529	1.5202	0.876458	1.03005	1.75545	1.15426
PLA2G4A	4.34072	5.13585	5.55773	5.34894	3.73407	5.08698	5.45624	5.03586	4.65942	4.41178	5.08947	5.13813	4.0631	4.99746	4.74835	4.79451
PPP1R12B	5.43926	4.86747	3.78781	4.66353	7.1327	4.60145	5.57014	4.4041	3.8867	3.25636	4.57634	4.66856	4.69082	4.00822	3.36676	5.08565
PTX3	5.24842	5.55179	5.64785	5.02525	4.8529	6.12978	6.19696	5.01288	5.11914	4.92088	5.41908	6.07291	4.58989	5.11223	5.37706	5.78788
RNASE1	7.25953	6.33912	7.19025	6.15695	8.36068	6.82691	6.44771	7.77912	5.82698	6.06505	6.29687	6.07698	6.83817	7.37789	6.72885	6.8259
SERPINE1	1.36125	0.645914	0.621784	0.648582	0.960008	0.628751	0.60462	0.663413	1.28196	1.57524	0.619188	0.661033	0.625073	0.665845	1.29209	0.616578
TLR1	10.681	10.6847	11.3433	10.762	12.0571	11.1401	10.8772	11.1664	9.95569	10.0771	10.6418	10.8497	10.9573	10.6371	10.2075	10.6232
TNF	7.97417	8.04765	8.552	8.27705	7.27994	7.84266	8.27084	7.73318	7.6367	7.62723	8.24816	8.09259	7.35888	7.71787	7.95431	7.94615
TNFAIP6	8.6827	8.13607	10.8333	8.07096	9.48041	8.33519	8.05379	10.0057	6.83507	8.11514	6.78455	8.30312	9.23031	7.59919	7.38207	7.25578
TPSD1	0.783582	0.714326	0.91074	0.723853	1.40821	1.11875	0.742556	3.28208	0.915201	0.744075	0.736136	0.741128	0.726888	0.876467	1.05	1.03221
TREM1	7.75184	7.34461	7.69185	7.25125	9.43406	7.31188	8.08189	7.5819	5.98345	6.47921	6.72833	7.37033	7.47709	7.00351	6.81518	6.95653
VDR	8.68745	8.22114	8.59384	8.29491	8.52571	8.29049	8.37815	8.66237	7.65822	8.02952	7.94158	8.68153	8.59305	8.61553	8.0112	8.3863
NCOA3	6.99731	6.88723	6.83794	6.97524	6.70337	7.01519	7.23202	6.69683	7.23324	7.09469	6.77942	7.32474	6.82614	6.65093	7.05243	6.63363
SPIRE2	3.92072	3.67293	5.69854	4.10636	3.04273	0.74206	3.65877	2.78203	3.79612	3.56431	4.51638	4.33251	3.51194	3.12278	3.56431	4.02209
NXT2	4.51287	4.73875	5.11199	5.28116	4.20242	4.85524	4.92611	4.59382	5.3345	5.03975	5.2349	5.08703	4.61237	5.05233	5.3477	4.93835
CHKB	8.34924	8.313	8.70418	8.94514	8.65709	8.42128	8.47586	8.17731	8.49465	8.1079	8.56372	8.12799	8.78854	8.11869	8.3293	8.45837
E2F5	3.53427	4.55047	4.07693	4.74105	2.7138	4.15577	4.7986	3.53717	5.64897	5.79263	4.7027	4.9629	3.88628	3.86819	5.24146	4.24143
TRAIP	5.34737	5.33966	4.80895	5.66216	4.11504	4.56622	5.5121	4.37688	6.01839	5.93875	5.35528	5.52391	4.77801	4.85575	5.9925	5.16516
CSF3R	15.1582	14.9051	15.1784	14.7317	16.0009	14.9553	15.3714	14.7813	13.8599	13.8879	14.4406	14.6027	15.0105	14.7269	14.408	14.9731
ARL13A	0.858401	0.832531	0.799034	1.4288	0.806397	0.793394	1.30394	1.33025	0.769838	0.830757	0.837797	2.00999	0.815305	0.937215	1.42081	0.809031
AMDHD1	4.22424	5.29316	4.15792	6.98601	1.50341	5.17847	5.58742	3.66411	5.4685	4.26283	4.81993	4.41585	4.66742	4.60072	5.2689	4.82323
SDHAP3	6.06366	6.22429	6.62186	6.7463	5.87936	6.32569	6.55952	5.75479	6.5035	6.54412	6.38955	6.41597	6.41732	6.23924	6.55672	6.29538
FLYWCH1	4.63232	4.41489	4.46746	5.09569	4.13041	4.88743	4.44216	4.06751	5.26584	4.62508	5.26394	4.26369	4.72181	4.10298	5.24609	5.07138
DUSP22	6.41365	6.78501	6.46981	6.4821	6.78192	6.26329	6.4997	6.55797	6.64081	6.01447	6.20631	6.47248	6.1604	6.33593	6.51969	6.25462
RSPO4	0.797801	0.866191	0.804381	0.87983	0.838552	0.824443	0.762475	0.879241	0.789083	0.838827	0.820652	0.863539	1.34709	0.848653	0.834472	0.806145
DUSP13	4.70976	4.45971	3.32132	3.66451	6.7018	5.52699	4.51314	4.75064	2.59997	2.95398	4.08292	4.91684	3.90954	4.25825	3.61894	4.72376
IL22	0.864527	0.880581	0.847595	0.87866	0.861786	0.841569	0.846482	1.06753	0.851963	0.836358	0.879436	0.85536	2.111	0.760568	0.844755	0.863632
SYNPR	0.692935	0.647566	0.7191	0.662918	0.643369	0.701718	0.691869	0.657478	0.656989	0.712761	0.657714	0.711389	0.686596	0.745588	0.657197	0.664121
MMD2	0.870261	0.914827	0.877079	0.95826	0.899133	0.909027	0.837025	0.93547	0.84247	0.896162	0.882009	0.916533	0.894925	0.913439	0.889613	0.878046
PKD2	5.73458	6.57146	6.48309	6.7478	5.81127	6.25287	6.39288	6.2232	6.461	6.56426	6.56677	6.71416	5.89411	6.01717	6.83586	6.7342
RPL13A	6.56377	6.79211	6.38026	7.05461	5.73458	6.57243	6.8135	6.25578	7.19147	6.90762	7.07315	7.14506	7.07983	6.32869	6.9519	6.62892
CEP72	4.81134	5.21999	5.01408	5.30567	3.97244	5.08459	5.27518	3.78312	5.75955	5.41461	5.52173	5.10675	5.11274	4.67775	5.55317	4.69839
AIF1	8.67104	8.34499	8.8071	8.45876	8.55379	9.00457	8.21848	9.97893	7.85963	8.09346	8.1548	8.31377	8.79684	8.94249	7.99999	8.57326
YPEL4	5.93999	5.25342	5.52173	3.90083	6.60624	6.43133	4.93161	6.23664	4.96956	5.48553	4.97654	4.92463	6.07018	6.61717	4.83193	5.17069
VPS37B	9.4541	8.92793	9.0371	9.09111	9.92301	9.02237	9.23601	9.01782	8.9509	9.0973	9.23694	9.06001	9.19215	9.33141	9.14499	9.19159
ZCRB1	5.63814	6.39113	6.43269	6.671	5.50734	6.22497	6.42012	5.83835	6.78857	6.64242	6.82369	6.48755	5.88801	6.32698	6.76196	6.54635
ZNF41	3.16335	3.36522	3.10253	3.64755	2.93697	3.05813	3.10253	1.1269	3.99682	3.16666	3.63043	3.50925	2.22835	1.76079	3.90705	2.97654
TERF2	5.73504	5.28621	5.63965	5.87903	5.78044	5.74611	5.8807	5.3232	6.12568	6.01416	6.07931	5.95094	5.82813	6.3045	6.21911	5.85381
OR52J3	0.631022	0.644977	0.627833	0.667657	0.648381	0.638324	0.622912	0.657176	0.626867	0.650211	0.642541	0.646899	0.647691	1.85539	1.00404	1.09522
RBM39	9.73909	10.2351	9.89893	10.1393	10.3646	9.70278	10.2983	9.43914	10.0368	9.97471	10.1051	10.0298	9.74513	9.40812	10.1536	10.1924
REEP2	3.95401	3.12503	2.80785	3.19297	4.19729	2.91646	3.62416	0.699481	3.09981	2.41478	3.97992	3.11331	2.98651	3.19715	3.20666	3.02332
FSTL5	0.763896	0.702278	0.728245	0.701331	0.692665	0.711548	0.727196	0.696538	0.726998	0.687948	0.727596	0.696538	0.70178	1.18003	0.719071	0.706467
MECP2	7.02668	7.3622	6.75894	7.13168	7.54474	6.90931	7.34833	7.00866	7.43004	7.21796	7.47395	7.48192	7.15376	6.88941	7.12892	7.62619
CKS2	6.87493	7.83003	7.45457	7.74396	5.2405	7.631	7.66371	7.73086	7.78495	8.15975	7.98676	7.99804	6.73625	7.33263	7.81961	7.3602
DUSP16	5.47866	5.1963	4.98365	4.62523	6.00658	5.84108	5.07795	6.6576	4.84193	4.8646	4.78726	4.95914	6.07728	6.46675	4.4699	4.9606
IDH3A	6.80091	6.85439	7.20052	7.0689	5.59181	6.6423	6.98878	6.59917	7.17202	7.1456	7.02086	7.241	6.77304	7.192	7.38362	6.99586
FAM111A	6.70631	6.62155	7.08731	6.67515	6.68246	6.38931	6.59045	6.72676	6.56809	6.41402	6.59019	6.61023	6.44458	6.44319	6.38447	6.48726
KCNG1	4.04056	5.30214	5.21313	4.32357	5.13122	3.54857	5.58068	3.79039	5.81861	5.45651	5.11773	4.97226	4.66266	3.39072	5.42194	5.14041
HMGN3	7.5588	7.84858	8.11203	8.12525	6.79867	7.64606	7.76716	7.5636	7.94794	7.81258	8.2612	7.81703	7.2813	7.55931	8.02035	7.83303
GNPTAB	8.03815	8.43416	8.53043	8.77516	8.09333	8.13808	8.29703	7.67496	8.64205	8.54843	9.02834	8.3344	8.28929	8.40247	8.65724	8.92226
TMEM117	3.59419	3.59934	3.83172	4.50042	3.89565	4.1443	4.2202	3.2566	4.86126	4.54266	5.06404	4.40696	3.97688	4.45535	4.82731	4.58984
UNC119	7.75035	7.37998	7.13105	7.37331	7.57343	7.66897	7.29766	7.30236	6.86471	6.79278	6.96986	7.23003	7.40941	7.52282	7.12666	7.10229
NIP7	9.24434	8.49342	8.46997	8.01784	9.04146	9.46884	7.85819	10.5928	8.28587	8.54127	8.27642	7.98909	9.62646	9.94561	7.95023	8.68934
PLXNA1	7.47971	7.56386	6.94316	7.43213	6.3183	7.21484	7.65603	6.89619	7.76966	7.99294	7.63244	7.70822	7.39144	7.14955	7.81617	7.48167
KRTAP10-1	6.69938	6.50204	6.40032	6.69322	7.3406	6.80401	6.50879	6.54281	6.35898	6.0341	6.35597	6.45536	6.67704	6.43017	6.37953	6.59091
BTNL3	0.918134	0.841613	9.03022	0.864552	0.83453	9.67397	0.896125	0.854052	0.8732	0.919041	0.874495	0.93823	0.89183	0.867422	8.34189	9.36672
HSFY2	1.05214	0.93283	0.93854	0.956021	0.925298	0.925025	0.914724	0.931387	1.0632	3.66139	0.952649	0.943102	0.924127	0.921927	0.92765	0.929774
FGF21	1.12593	0.980064	2.1526	1.05022	0.936712	0.948019	1.38461	0.989362	1.15498	0.97836	1.01848	0.991919	2.8242	0.974923	1.21158	1.1192
ARL9	1.82596	2.3299	0.656346	3.84725	2.41029	2.61242	3.13411	2.33258	4.59844	1.81661	3.16211	1.37918	1.33355	2.10726	3.14749	3.19178
CAPN3	4.60068	4.65139	4.71479	4.53472	5.09506	4.75602	4.52545	3.76768	4.65781	4.36019	4.27817	4.22206	4.33231	3.80303	4.69583	4.49816
PTPDC1	4.60287	5.42093	4.86826	5.33378	4.11112	4.73912	5.48445	4.11018	5.85817	5.53622	5.90137	5.10058	4.98792	4.7421	5.66467	5.20417
TPD52L1	0.863325	1.30757	0.85793	0.845991	0.832323	0.857214	1.34934	0.834191	0.840295	0.979774	0.856698	0.849775	0.839509	0.766394	1.28678	0.945126
ODF2	5.71658	5.13098	5.46412	5.5112	5.26494	5.08503	5.3906	4.70514	5.44883	5.53668	5.8673	5.47398	5.40695	5.21745	5.67003	5.58621
ANKRD7	0.908713	0.903186	1.63152	0.924864	1.24104	0.903968	0.99241	2.86072	0.865732	1.93897	0.904385	0.896248	1.23126	0.867901	1.81661	1.72174
TBRG4	7.55231	7.34288	7.62747	7.74333	6.67999	7.50575	7.6035	6.98708	7.76226	7.81187	7.51741	7.59949	7.49309	7.5288	7.90367	7.65804
WDR53	5.77923	6.32915	5.98538	6.555	5.79927	5.96513	6.5621	5.15859	6.40325	6.44434	6.47644	6.22214	5.90724	5.6374	6.66259	6.33219
CRYBB2	3.06275	3.36479	4.45258	3.31977	3.05888	2.88659	3.44699	3.01649	4.72767	3.63171	3.42758	3.29912	2.99291	4.68154	3.54664	2.83919
ORM2	5.11642	4.74765	4.89022	4.71021	10.686	8.17766	5.84834	5.49849	4.63834	2.78185	5.86072	5.08315	4.87317	5.66146	5.06142	6.41207
HTR7	4.80469	5.68836	5.42453	5.84136	3.92541	5.04308	5.63114	5.28999	5.84713	5.27165	5.41784	5.50226	5.20396	4.59056	5.8365	5.44542
RNF6	5.08104	5.4238	5.45097	5.76124	4.90533	5.21435	5.32516	5.21937	5.90408	5.55406	5.84673	5.83598	5.33342	5.41248	5.62431	5.31931
ASPH	6.51228	5.72201	5.4577	5.27622	8.73936	6.00632	6.57579	5.98076	5.11205	5.32294	5.34657	5.88293	6.42244	5.46303	5.64191	5.64065
SLC36A2	0.751925	0.71457	0.715026	0.703692	0.701905	0.70438	0.718972	0.703407	0.719275	0.667869	0.725961	0.683685	3.22134	0.649708	0.713471	0.710707
KIAA0513	11.2885	10.8601	10.7039	10.8049	11.2328	11.2049	11.0518	10.7677	10.3879	9.97589	10.501	11.0124	10.7932	10.8898	10.5214	10.9798
OR8J1	1.02138	1.01275	2.09511	1.15299	1.58839	2.18386	1.46604	1.50562	0.776233	0.912201	1.37919	1.09926	1.92168	2.02653	1.16453	1.18925
PSPN	4.3134	3.98403	3.9151	3.91093	5.37481	4.05246	3.94375	5.19422	3.85226	3.66239	3.73203	3.44125	4.28605	4.39667	3.4367	4.25707
KCNB1	0.921074	0.820318	0.873015	0.876796	0.941364	1.07679	0.810558	1.56708	1.10198	0.874873	0.86287	0.876919	0.839079	0.861407	0.829048	0.828713
ACTN3	4.77431	3.91067	4.16468	3.6448	6.02962	4.92293	4.69051	4.33507	3.71694	3.0442	3.37551	4.12617	4.69336	4.54797	4.38817	3.76162
VENTX	5.36246	5.36611	5.15815	5.30174	4.70183	4.96595	5.86345	4.05298	4.45308	4.29925	4.68617	5.46891	4.79731	5.11139	4.91236	5.11936
SYNCRIP	8.13938	8.5479	8.741	8.68153	7.47801	8.49711	8.45868	8.0392	8.80102	8.69235	8.76577	8.81679	8.10853	8.16589	8.82552	8.73308
SSX2IP	2.64175	3.40851	3.59108	4.25958	3.38681	3.26444	3.36865	3.7205	3.32579	3.42013	4.33473	3.21746	4.28969	3.67061	3.77229	3.49675
CRTC1	8.369	7.93257	7.68958	7.47684	7.93547	8.62769	7.91813	8.89241	8.02721	7.9551	7.52974	7.68638	8.40118	8.46097	7.76105	7.89527
UBE2R2	8.36182	8.31065	8.35664	8.30968	9.40765	8.5193	8.67463	8.5703	8.19013	8.07928	8.04343	8.55438	8.59207	8.35287	8.1647	8.46171
MTX2	5.59002	6.55271	6.23131	6.67814	5.00655	6.1443	6.5785	5.9071	6.93669	6.78422	6.73952	6.68883	5.83445	6.00368	6.86522	6.50752
PHYH	5.41436	5.58376	4.82057	5.27954	4.05578	5.15283	5.66216	4.88353	5.7399	5.43799	5.38658	5.38146	4.90079	5.53396	5.59548	5.11846
HMMR	1.38726	3.20049	2.79468	4.00239	1.64622	4.08707	4.03668	4.76826	3.55206	6.11274	4.31805	4.74631	5.33256	4.83866	5.20578	3.83172
SEC61A1	7.16162	7.11206	7.52975	7.56727	7.22507	7.08082	7.58447	6.44878	7.32252	7.9422	7.64759	7.55618	7.29192	7.69252	7.84705	7.48373
PRKCZ	6.93463	6.8852	6.20542	6.66498	7.42355	6.86936	6.79366	7.05741	6.33482	6.79674	6.81373	6.57287	6.88514	6.69718	6.52652	6.60683
CCNA1	0.596282	0.588955	0.583712	0.596669	0.593602	0.697052	1.22859	0.59228	1.27868	0.578932	0.596991	0.582074	2.53269	0.631229	0.592747	1.68769
IRF4	5.65558	5.73671	5.38083	5.87936	3.9708	5.33463	6.44199	5.39078	6.46842	7.57369	5.67324	6.50007	5.34475	6.17044	6.91044	5.53228
UTP15	4.68645	5.53902	5.29862	5.61994	3.34559	5.02295	5.4293	4.85591	6.13172	5.52858	5.87301	5.44732	4.82966	4.88574	5.66579	5.65238
CHAD	3.07265	1.757	2.24873	2.35733	3.55429	3.0776	3.01103	3.5439	2.63548	3.68359	2.19672	3.44282	1.62612	3.05813	3.0496	2.2304
LRRC34	0.927063	2.02898	1.57018	2.11129	1.34562	1.67666	1.51187	1.38945	2.68159	1.73496	2.04924	1.40363	0.91533	1.11389	2.15409	2.3198
UBE2G2	10.3601	10.5434	10.1109	10.3137	10.4778	10.3354	10.2043	10.9553	10.3413	10.2774	10.0814	10.0841	10.5179	10.4596	10.1193	10.141
RIBC2	0.809054	0.780118	0.833387	1.64736	0.754621	0.756808	1.58021	2.85491	2.21482	1.37345	1.80121	2.23725	3.00142	1.81038	0.758037	0.739361
SERINC4	1.84709	0.763307	0.832071	1.18433	1.00447	0.818532	0.800323	0.761373	0.770128	0.831503	0.780417	2.23578	0.795623	0.766708	0.761403	0.774356
TRIP12	7.63379	7.76167	8.08278	7.7705	8.36069	7.70577	7.82376	7.60712	7.74921	7.55564	7.68848	7.74008	7.66918	7.26929	7.74947	7.75514
RBM10	8.54613	8.04629	7.95794	7.84051	8.55602	8.22619	7.87413	8.44476	7.96397	8.25388	7.94454	7.82424	8.42504	8.38987	8.01843	8.10509
ABHD13	2.67767	3.87078	3.13079	3.96768	3.42354	3.22969	4.02881	3.47408	3.89244	3.6465	4.33609	3.6383	3.09069	3.4522	4.23325	3.38964
CEBPG	8.76436	9.05888	8.8711	9.25817	8.27348	9.00112	9.12708	8.99724	9.06001	8.85698	9.20466	9.02645	8.93369	9.03616	9.13675	9.08115
GNA11	5.98505	4.59162	4.60337	4.33331	6.22635	4.78051	5.23968	5.00464	4.70525	4.40696	4.18995	4.91193	5.48066	5.1487	4.7888	4.83603
PLEKHF2	8.55904	8.9954	8.75835	9.02565	8.73871	8.87942	9.21121	8.73871	9.41377	9.22721	9.02882	9.04959	8.54363	8.25894	8.84919	8.73383
KLRG2	4.10037	4.04415	3.96255	5.37794	4.38124	4.11639	3.94408	4.8938	3.88216	4.10449	3.997	4.33346	4.17361	4.35655	3.94765	4.78127
DMC1	0.782567	0.733429	0.739883	0.724678	0.718714	1.73209	1.00199	0.723744	0.737745	0.694005	0.750128	0.707813	0.719679	0.714074	0.841598	0.733415
XG	0.742915	0.753483	1.8803	1.47384	0.747599	0.711106	0.732916	0.727297	0.743214	0.685511	0.758778	0.698567	0.716823	0.638697	0.726891	0.741554
PKN2	6.28221	6.23819	6.78908	6.59467	6.74946	6.31611	7.04433	6.2018	5.9741	5.75479	6.3687	6.60436	6.15142	5.86642	6.01896	6.04968
OR51I2	2.28885	1.13787	1.89353	0.732932	1.39579	2.35777	0.81639	1.46486	1.2817	2.28305	1.07071	1.28749	1.81379	1.98436	2.25209	1.86208
LILRB3	14.86	14.2398	14.7637	13.9739	15.3352	14.2815	14.545	13.9413	13.3695	13.4118	13.8486	14.3546	14.5763	14.3921	13.4479	14.09
COL1A1	1.61245	0.629679	0.598819	0.642629	0.664007	0.610196	0.585369	0.638494	0.596537	0.627268	0.606492	0.628007	1.39333	0.702501	0.610499	0.6059
TSC22D3	13.168	13.0503	13.2018	13.2636	14.2711	12.9188	13.9266	12.7111	13.0321	13.3996	13.1314	13.1999	13.3298	13.1562	13.0875	13.4054
APRT	11.7166	11.758	11.6421	12.0622	10.7221	11.5961	11.8941	11.326	11.7373	11.9869	12.025	12.0853	11.9124	11.9462	12.0123	11.8477
LIPE	9.44382	9.30241	8.88128	8.68896	9.7233	9.72413	9.23101	10.1837	9.30279	9.56004	9.14764	9.22949	9.92245	10.0522	8.92915	9.19073
EXO1	1.4981	1.80916	2.07129	1.88849	1.79167	2.20178	1.9639	2.01215	1.89417	3.77024	2.26856	2.65573	1.77161	3.30073	3.2942	3.11075
F2RL3	7.32474	6.46222	6.78478	5.69709	7.60244	6.26459	6.19547	7.63974	6.10081	6.17438	6.15749	5.93942	7.24648	7.17895	6.00017	6.57219
HDAC2	6.10966	6.233	5.47639	6.03228	5.5972	6.12135	6.40237	5.97192	6.22203	6.20413	6.35006	6.42614	6.08314	6.29835	6.59524	6.38642
ELMOD1	0.630344	0.62825	0.644903	0.632238	0.620444	0.643122	0.629203	0.631871	0.616554	0.674458	0.618606	0.667912	0.633954	0.677792	0.616199	0.621603
BMPR2	2.85119	3.88313	3.79992	3.45373	1.99708	2.68592	3.16151	2.22235	3.93578	3.61834	4.10251	3.83525	3.10785	3.82454	3.94888	3.74172
SLC6A6	9.02186	8.46204	8.47599	8.21823	10.0751	8.71427	8.85392	8.62781	7.81983	7.87492	8.20501	8.44535	8.91875	8.61419	7.923	8.47562
STOX1	2.16656	1.38343	2.72249	2.16525	1.69404	1.64127	1.978	3.22178	1.53676	2.60106	0.872031	1.78084	2.42824	2.63899	1.88827	3.25678
ZNF146	5.44488	5.56585	5.64728	6.00532	4.16366	5.44514	5.72804	5.07628	6.21512	5.94534	6.02608	5.84383	5.29124	5.20031	6.02878	5.75978
SLC35A5	6.1466	5.99083	6.27889	5.8328	6.29687	5.70722	5.99017	5.7593	6.19601	6.18631	6.05407	6.21911	5.44754	5.41871	5.91049	5.88726
KIF27	5.12116	4.86818	3.85914	4.70927	7.12047	4.75104	5.77215	4.59989	4.10594	4.9239	5.17527	5.12085	4.21444	4.6414	5.14815	5.32652
ILDR1	7.13182	7.04023	6.93406	7.02999	8.09766	6.64975	7.26085	6.84051	7.06385	6.90043	7.23218	6.98103	6.89917	6.32263	7.09022	6.7978
SMNDC1	7.60149	7.75581	7.87365	8.05123	7.89954	7.88001	8.06179	7.61299	7.84149	7.86274	7.91064	7.95972	7.62886	7.62155	7.86944	7.71605
ZNF433	2.44204	3.11864	3.00667	1.9528	2.45989	1.57287	2.48312	0.795983	3.55503	3.26688	3.58374	2.58245	2.97066	2.34128	3.19599	3.07038
VAT1	5.71218	6.02931	5.90137	6.02328	6.04584	5.93455	5.94632	5.89072	5.7874	5.64709	5.83148	5.9288	5.73197	5.8781	5.83999	5.93537
VEGFB	10.347	10.2882	9.9104	10.1687	9.94841	10.4608	10.2507	10.3492	10.922	10.7558	10.6658	10.4136	10.8058	10.5768	10.4625	10.6033
MRPL24	7.69408	8.47699	8.33247	8.30203	7.06146	8.12639	8.39215	7.87462	8.61009	8.46286	8.3403	8.44969	7.71212	8.19678	8.47866	8.47381
ING3	7.25777	7.7973	7.62809	7.861	7.87357	7.61942	7.88169	7.50071	7.75106	7.58387	8.02982	7.80246	7.24023	7.091	7.71252	7.68322
CMIP	6.73722	6.08426	6.63313	5.83738	6.88329	5.91689	5.88502	6.15492	5.12545	5.25134	5.89296	6.03794	6.35789	6.06371	5.65221	5.68353
RPL24	12.0295	13.1198	12.4871	13.3273	11.309	12.603	13.0826	12.4224	13.4091	13.1999	13.3533	13.2592	12.3984	12.2277	13.3191	12.914
HCLS1	14.3811	14.0698	14.3608	14.2906	14.9553	14.3144	14.451	13.8705	13.8051	13.8748	14.0157	14.3181	14.408	14.2502	14.1737	14.2502
AZU1	5.61008	4.43631	6.57053	5.28475	4.25195	7.77719	6.71519	5.29454	3.83014	2.35661	5.90261	3.35875	3.92473	4.35821	5.75955	4.57476
PRKAA2	0.869218	0.838361	0.856849	0.859751	0.821804	0.869315	0.84265	0.846403	1.2041	0.877948	0.866884	0.887001	0.862694	0.787289	0.838095	0.843819
USP46	0.964813	2.4495	2.67961	3.35588	0.999971	0.611905	2.12313	0.605286	1.9268	2.10052	2.3274	2.45972	2.33951	0.595499	2.92138	2.02521
OR52E6	0.698994	0.700485	1.23854	0.707117	0.688406	0.724457	0.706783	0.705004	0.685636	2.03144	0.692207	0.740066	0.71376	0.668351	0.683299	0.689723
DCTN2	9.44943	9.35336	9.40851	9.50962	9.30405	9.45572	9.56456	9.25784	9.39611	9.57895	9.4898	9.44993	9.37541	9.59129	9.62925	9.38575
RBX1	10.2596	11.475	11.215	11.4634	9.36027	10.9807	10.9697	11.2355	11.5047	11.2755	11.6037	11.3663	10.4279	10.5659	11.3714	11.1016
PLK2	2.56722	3.15205	2.60104	3.21379	2.85299	3.03441	3.44262	2.44747	3.45475	3.52013	3.31177	4.84833	3.02727	2.22816	3.29287	3.47719
TIMM10	8.10426	9.12124	10.0588	8.96619	6.66275	8.08189	8.22624	9.33789	8.72908	8.89845	8.73784	8.67026	8.20486	8.25299	9.3444	8.37567
NAPSA	7.416	6.12634	7.96996	7.45168	5.89772	7.53351	6.9529	6.84441	7.4581	6.97266	7.20587	7.0432	6.5344	7.46503	7.29603	6.93205
TAF9B	4.43483	5.0481	4.42107	5.47721	2.74711	4.8039	4.96385	4.48555	5.44796	5.43065	5.08228	5.13344	4.45927	3.99435	5.5357	4.85954
HIP1R	4.50366	4.75961	3.93011	4.679	4.83672	4.81973	4.91479	3.8865	5.97368	5.34475	4.84013	4.63583	4.72581	4.05835	5.30277	4.97779
MS4A6A	8.43056	8.56983	8.94345	8.69504	8.85297	8.56756	9.01885	8.47661	8.26454	8.03462	8.3726	8.87182	8.03137	8.30945	8.41553	8.42812
ZNF365	0.92185	1.467	1.62382	2.33306	0.850339	1.02279	2.37865	0.863996	1.64719	1.6981	2.87615	1.15776	0.904023	3.08289	2.09541	1.96367
AKR1C4	1.62053	0.796163	1.59693	1.43771	1.20226	1.58136	0.888597	0.8144	0.851641	1.15848	1.67074	1.25718	0.769691	1.10908	0.836815	1.64514
ASPHD2	5.65933	5.06854	6.21372	5.4646	3.98399	5.29095	5.4291	5.44507	5.18179	5.38181	5.4279	5.49903	4.90139	5.74587	5.2506	5.40824
AADAT	0.797862	0.827662	0.800925	0.852894	1.34818	0.819669	0.771439	0.844921	0.770609	0.87797	0.810386	0.823849	0.816829	0.86434	1.16929	0.801693
TMEM45A	0.782315	1.96134	3.12714	1.625	4.54844	2.61591	2.47627	2.03469	1.47896	3.7649	2.54681	0.759162	0.770285	1.15669	0.76813	2.21193
TMEM63B	5.53686	4.84101	5.53195	4.6092	5.45	5.33889	4.67255	6.22057	4.957	5.04834	4.79206	4.49864	5.49461	5.72062	4.22478	5.24766
TRIM38	8.48177	8.54827	9.41431	8.22005	8.68341	8.06726	8.36668	8.7592	8.48959	8.282	8.09355	8.45976	8.60686	8.19424	8.13893	8.1691
EPHB6	7.36267	6.60931	6.03675	6.50376	6.52198	7.16799	7.2036	6.24003	7.09105	7.04371	6.5035	6.47245	6.8901	6.68846	7.11673	6.28391
MAT2B	7.48783	7.26248	7.91876	7.46249	7.17036	7.34426	7.49212	7.13331	7.54041	7.41512	7.47836	7.4398	7.33525	7.19412	7.47915	7.50096
HSPB7	0.821374	0.733978	0.791986	0.752791	0.728561	0.777392	0.76579	0.744952	0.754526	0.79165	0.764881	2.1578	1.84662	0.809593	0.75894	0.756558
UMOD	5.19053	5.05765	4.74817	4.53155	5.7271	4.57808	4.63086	4.70994	4.32856	3.943	4.60513	4.47273	5.21962	4.75351	4.5636	4.68442
CASC2	0.88025	0.853535	0.891261	0.887873	1.70041	1.19799	0.901472	0.874776	0.892678	0.889998	1.88365	0.903984	0.876382	0.885028	0.857289	0.860498
DMD	0.789433	0.739583	0.787198	2.07971	0.864773	0.737699	0.895204	1.55979	0.860521	1.10744	0.755979	0.970089	1.21203	1.45614	0.932077	0.87458
ZNF473	2.1945	2.54848	1.95649	3.17685	2.0157	3.05095	2.45762	0.792598	2.8242	4.79137	3.34837	2.40434	3.84327	2.26974	3.19053	1.493
RPS19BP1	7.96361	8.14884	7.99172	8.41528	7.47269	7.96565	8.20863	7.61871	8.18097	8.1612	8.35902	8.16563	7.39821	7.79252	8.41963	7.93406
PTPRH	0.783829	1.61474	1.27841	1.71304	2.24127	0.733472	0.741974	0.698021	0.973996	0.716643	0.856886	3.01207	0.71769	0.751326	0.732049	0.712348
OXCT2	0.688175	0.741397	0.695214	0.746733	0.721101	0.710707	0.924786	0.761712	0.695885	1.53803	1.01163	0.751024	0.710628	0.681929	0.850852	0.701445
SLC29A2	0.887917	2.51655	0.791605	2.4785	1.76588	1.74691	2.10454	0.753697	2.98899	1.80415	1.17004	2.26277	0.761373	3.23971	2.47907	1.87802
YEATS4	6.18851	7.22831	6.87317	7.30889	5.33966	6.65598	7.08759	5.96811	7.60499	6.86973	6.69615	6.87373	6.14149	7.06342	7.49739	6.43803
VGLL4	5.66847	5.16541	5.32952	5.1963	5.30667	5.37743	4.83989	4.79424	5.65522	5.35185	5.31646	5.09696	5.51102	5.26352	5.48486	5.22681
ATP1B4	0.783888	0.779504	0.77057	0.785249	0.77279	0.761756	0.773166	0.76744	0.773951	0.748579	0.797481	0.752333	0.766406	0.693097	0.7684	0.776536
HTR3C	0.725483	0.729946	3.67258	3.07827	1.06449	0.693993	0.715483	0.710334	0.724545	0.659983	0.737118	0.676392	0.696651	0.570601	0.709182	0.721163
STK33	2.21605	0.749387	0.814743	2.22816	2.04349	1.69339	2.76918	0.749046	3.15186	3.55323	2.55308	1.77403	1.68889	1.04741	2.83166	1.55052
ITPR1	7.64821	8.12861	8.341	8.19744	6.84214	7.80841	8.5706	7.54619	8.95188	8.45804	8.18833	8.02505	7.73883	7.4971	8.40818	8.00499
TSC2	5.85929	5.25882	5.38395	5.15773	6.15502	5.40603	5.53762	4.95111	5.38192	5.24864	5.70411	5.43338	5.7063	5.70772	5.48544	5.52726
OC90	2.69273	3.08357	3.19808	3.07003	2.9732	4.05158	2.8143	4.53021	2.71461	2.06942	2.60086	2.39789	4.13847	2.77485	2.76141	3.53717
MUTYH	8.22041	8.51531	8.25251	8.47214	7.74838	8.33773	8.36611	7.7668	8.56892	8.7169	8.43994	8.30489	8.42128	8.36298	8.55507	8.45937
KRT1	12.8026	9.79232	9.701	8.05002	8.16037	9.6289	8.29838	10.7464	8.95417	9.24603	7.82694	9.35403	9.35295	10.4608	7.10653	10.2868
CDC23	4.71924	5.07137	4.61003	4.74343	3.60439	4.07309	5.36146	4.6832	5.19207	5.46688	4.9818	5.26359	4.50752	4.64546	5.20076	5.23091
TMEM173	10.724	10.6988	10.7658	10.9739	10.0306	10.5809	10.9202	10.2034	11.1876	10.9296	11.0441	10.9503	10.6786	10.9668	11.1744	10.762
SH3KBP1	10.4358	9.76781	9.66011	9.63013	10.4947	9.77916	9.90963	9.567	9.88859	9.79862	9.90874	10.0476	10.1896	9.79925	9.97162	9.87906
ACAD8	4.17033	3.50054	3.4932	3.86035	3.29329	3.8635	3.93152	3.37128	3.71955	3.62999	3.90979	3.50007	3.65821	3.49044	4.0613	3.47938
PIM3	11.0949	10.6269	11.0009	11.1072	10.9888	11.2609	10.9422	10.2381	10.5092	10.5723	10.6192	10.8764	10.8085	10.8486	10.5676	10.6301
MATK	7.84809	7.34351	7.9164	8.13801	7.83071	7.53203	7.1003	6.82287	7.71314	7.437	8.69786	7.4811	8.26682	8.61915	8.11982	8.19678
AKAP6	0.80814	0.809166	0.802359	0.83131	1.68154	0.808483	0.789513	0.823301	0.781551	0.800874	0.816926	1.87566	0.808168	2.41827	0.799819	0.804823
PLA2G4E	2.20393	1.26528	0.738601	0.650767	0.635961	2.60862	2.10216	2.35967	1.55101	2.33258	1.82154	2.3653	2.24324	3.30395	1.31802	2.13835
CNN3	0.955035	1.92233	1.45464	0.729918	0.699503	0.784593	2.09618	0.980423	3.28484	3.02804	1.54154	2.42815	2.35715	2.47574	1.68303	1.61126
SULT4A1	2.13606	1.83625	0.975841	1.17217	0.823122	1.65232	1.71725	1.94752	1.81484	1.7923	1.08665	1.09268	1.39384	1.76232	1.18161	1.21687
TACC1	4.73281	4.75282	4.80488	4.92182	4.85523	4.6856	4.8325	4.72508	4.47243	4.60801	4.58	4.71097	4.64929	4.57077	4.73879	4.98579
TLN2	6.17023	6.50992	6.10081	6.93133	5.91776	6.59558	6.62653	6.42103	6.96854	6.72213	6.69559	6.65866	6.39924	6.71795	6.81786	6.4035
OTUB1	8.09539	8.08383	8.12249	8.1636	8.08543	8.12143	7.93044	7.72283	7.8492	8.05503	7.90707	8.0923	7.92935	8.18199	8.29619	8.03116
ATF3	5.34619	4.94643	6.35482	4.85674	3.78109	4.87154	4.46154	6.1263	4.43151	4.60686	4.62295	4.98139	5.07572	4.90055	4.37111	5.09737
GCC1	7.21193	6.77757	7.27372	7.29845	7.13328	7.19423	7.30717	7.1606	7.07178	6.97596	7.35105	7.18705	6.85747	6.90047	7.36267	7.08004
KLF5	3.67882	2.74711	4.61132	3.67973	3.59135	3.79361	3.588	3.83948	3.21349	3.29026	3.26706	3.48357	3.73367	3.74118	3.6383	3.14791
FIBP	6.15396	6.06726	6.67325	6.40961	6.02837	6.46698	5.9094	5.81473	6.21785	6.3825	6.11089	6.08434	6.25557	6.48115	6.60361	6.12994
KCNQ4	0.690621	0.675196	0.663287	0.668858	1.79649	1.33172	0.680104	0.663366	1.54272	0.634425	0.689757	0.640022	0.655441	0.564898	0.672184	1.57639
RIOK1	6.48798	6.54911	6.79812	6.8516	5.82097	6.39488	6.65916	6.0004	6.93242	6.73354	6.85468	6.81042	6.28555	6.51933	6.9621	6.82137
BIRC5	6.1102	6.25233	5.30702	5.42666	5.23645	6.66203	6.12739	6.67954	5.82821	8.84239	6.68589	7.31029	5.7684	7.45897	7.69284	6.35754
PDZD7	1.50038	0.764842	1.32181	0.794023	0.761542	0.769451	0.746074	0.779424	0.739903	0.760891	0.771493	0.765085	0.772388	0.802281	0.912169	0.761439
CACHD1	0.696689	0.765144	0.719797	0.782462	1.08693	0.73413	0.678135	0.774586	1.6917	1.75893	0.724103	0.757459	0.733923	1.98446	0.732859	2.59544
CACNG5	0.85909	0.876418	0.842582	2.323	0.857321	0.83578	0.841626	1.14638	0.847403	0.829459	0.874772	0.839035	0.834583	0.753469	0.840325	0.858175
SPINT1	6.13816	5.46663	4.71729	4.86966	5.56008	5.44571	5.80887	4.68326	4.71883	5.30528	5.27006	5.59907	4.82507	5.75637	5.4602	5.76602
PIP	0.822853	0.86558	2.99911	0.851685	0.84548	0.796841	0.802929	0.839035	0.817974	0.775116	0.848196	0.790291	0.798201	0.723288	0.80892	0.835338
HCG27	7.68305	7.65719	7.46706	7.02307	9.10176	7.128	7.88906	7.25442	6.09328	6.28726	6.82873	6.75647	7.54413	6.56132	6.37022	7.41546
ADAM12	2.82971	3.28359	2.08971	2.93264	1.95687	2.52233	3.9717	2.11137	3.68634	3.55024	4.436	3.58247	1.9707	3.76437	2.80282	2.86173
ZNF496	2.39166	2.08612	2.8196	2.26929	2.50675	2.12475	2.16907	2.58405	2.37086	2.59509	2.40403	2.07311	2.56498	2.572	2.43019	2.81593
DFFA	7.15417	6.86079	6.7952	6.90388	6.4588	6.91354	6.95259	6.94611	7.15756	7.19899	7.05422	7.06904	7.11645	7.33428	7.21875	6.98755
OR5K3	3.61457	2.89576	2.91056	3.01627	2.71666	2.9455	3.09107	2.89095	3.10884	3.22604	3.24059	3.77374	3.03162	2.89621	3.31289	2.3742
NUDT9	7.20386	7.4439	7.49005	7.68986	6.58995	7.1222	7.7447	6.50556	7.75959	7.80617	7.89337	7.75795	7.27314	7.20472	7.58247	7.48558
HLA-DRA	10.5252	10.8913	12.1703	11.8067	9.67435	10.6892	10.9279	10.3183	11.3783	11.0186	11.0134	10.9467	11.0653	10.6316	11.718	11.3238
RCCD1	5.32952	5.60387	5.83796	5.8659	3.92072	5.59619	6.16241	4.93502	5.59591	6.21001	5.52885	5.74611	5.27465	5.10258	6.02932	5.35952
RPL8	13.6476	13.9792	13.543	13.9266	12.8377	13.7542	13.8748	13.0919	14.1018	14.1063	13.7369	14.0388	13.6667	13.4587	13.9989	13.8748
CYFIP2	7.54843	7.36689	7.40534	7.85978	7.33316	7.70584	7.46739	6.852	7.92757	7.90831	7.66123	7.60686	7.87431	7.76868	8.04276	7.71312
SLC25A35	4.44815	4.3222	4.30062	4.51356	3.83438	4.27905	4.68175	4.13918	4.49723	4.04475	4.69809	4.04992	4.41698	3.6935	4.96202	4.57206
PTGFR	0.850693	0.779911	0.837747	0.790392	0.824391	0.983925	0.807846	3.76365	0.787899	1.38741	0.790671	0.813998	0.788546	0.948135	1.584	0.77884
ALG3	9.11796	9.01528	9.06126	8.98202	8.36124	8.81833	9.14964	8.84083	9.05247	9.40488	9.05192	9.21877	9.11757	9.24573	8.9928	9.13767
KCNMB3	1.53905	2.80148	2.40125	2.62627	2.21816	1.57869	2.60696	1.7088	2.51394	2.51898	2.74977	2.85201	1.47754	1.27956	2.84736	2.16757
RNF32	5.31692	5.08399	4.78401	4.71251	5.37458	5.0902	5.36253	5.3252	4.80087	5.02628	4.97524	4.93247	5.1603	5.39443	4.79883	5.34355
CNOT4	3.66681	4.00338	3.33246	3.47651	3.48618	3.79247	3.67515	3.0179	4.0278	3.8738	4.14156	3.60169	3.78146	3.98444	3.90635	3.68904
REG1A	0.879609	0.778664	2.14019	0.803892	0.768147	0.83149	0.829282	0.788621	0.818464	0.83025	0.824335	0.830609	2.10646	0.854547	0.831563	0.803731
GABRA1	0.688629	0.67034	0.722119	1.53012	1.10686	0.707705	1.35603	0.675482	0.885165	0.723732	0.668495	0.721927	2.00378	0.710493	0.662967	0.67183
ADCY5	0.997438	1.0569	0.979069	1.22299	0.971627	1.07919	1.70558	1.11965	0.929798	1.03973	1.00009	1.14805	0.995947	0.976105	0.955466	0.969939
CSAG1	0.734173	0.742315	2.72675	0.714039	0.71961	2.39659	1.7869	1.61002	0.683433	0.617162	0.711171	0.663161	1.70962	1.14481	0.699673	0.724649
PADI1	0.886945	0.813335	2.07785	0.817701	0.788498	0.828394	0.828281	0.809296	0.822115	0.812721	0.837716	0.819436	0.809019	4.59204	0.842618	0.814279
ARHGAP4	13.3619	12.9424	12.8735	12.9299	13.0465	13.2007	12.7734	13.4961	12.833	12.9319	12.9514	12.9364	13.4054	13.6425	12.9753	13.3198
DZIP1L	1.39254	1.53284	2.6385	1.22901	0.701194	1.76138	1.30177	1.30805	1.22525	0.761421	0.741352	1.35466	0.932503	0.736675	1.17599	1.34689
EYA4	0.742645	0.671321	0.756988	0.692466	0.667953	0.742122	0.732517	0.684108	0.690291	0.74354	0.690667	0.741104	0.723525	0.776877	0.689849	0.696651
NCSTN	10.8654	10.6734	10.8537	10.4706	11.3967	10.87	10.9182	10.675	10.7989	10.6602	10.9096	11.1305	10.7578	10.759	10.8654	11.0079
ZBTB9	3.76583	3.40858	3.66167	4.73504	0.603653	4.05173	4.01513	1.9526	4.23767	4.2094	4.11714	4.04568	3.28154	4.31187	4.68884	3.95178
OLFM1	3.84769	3.22002	2.61081	4.51722	0.920502	4.26734	1.43188	3.49546	3.8175	0.942205	3.23862	4.33908	3.19753	1.25415	2.07818	3.84235
KLK3	1.92088	1.49493	1.63218	1.78298	2.07722	1.79549	1.09666	2.13348	1.95882	1.86817	1.61622	1.61464	1.07849	1.51862	1.4427	1.30625
MKNK2	11.2144	10.5959	10.2263	10.7256	11.5043	10.7878	10.7545	10.3815	10.5622	10.4234	10.4433	10.7445	10.7602	10.8838	10.299	10.4596
NDRG4	3.80474	2.47051	3.70725	2.88268	2.52023	3.62467	3.17085	3.16211	3.33001	3.41074	3.54448	2.72993	3.26539	3.32888	3.27062	3.33099
ADAMTS2	1.42059	0.847134	0.98016	0.628476	3.00784	1.35884	2.9094	0.627594	1.5691	2.07035	0.639963	0.619923	1.38371	2.56022	0.788693	0.63364
PRPF38A	8.00499	8.22072	7.94615	8.44181	7.65127	8.00783	8.25743	7.74333	8.43963	8.37849	8.45295	8.37738	8.10116	7.95866	8.35311	8.21721
TRUB1	4.24465	5.42987	5.41133	5.92184	3.72107	5.42313	5.51123	4.40864	6.03943	5.76484	5.85001	5.77391	4.83236	4.87058	5.69915	5.56112
LXN	7.14178	7.94258	7.01315	7.90435	7.92975	7.3406	8.56282	7.8855	7.34212	7.96428	7.61816	7.75768	7.2873	6.94729	7.85625	8.07504
AP1G2	8.22072	7.89498	7.88913	7.81819	7.941	7.82331	7.86168	7.57429	7.88142	7.74127	7.5927	7.64525	7.78495	7.72105	7.84551	7.72987
OSBPL8	6.41852	5.85313	5.5602	6.03505	6.68706	6.41165	6.20281	6.2911	5.90173	5.69583	6.01354	6.31527	5.95607	6.22257	5.9363	5.8769
HRNR	1.08999	1.05234	0.998798	1.25579	0.964312	1.07692	0.941303	1.17345	0.949917	1.09531	1.04355	1.29601	1.02962	1.00174	0.984844	1.01515
KCNH2	3.7973	3.88559	2.20291	2.61065	3.09057	3.81355	3.88643	4.00772	3.5358	4.20356	2.62791	2.90652	3.89137	4.00296	3.69789	3.26063
HSD3B7	5.09743	5.18537	4.6092	4.94822	5.3297	5.25833	4.19865	4.57957	4.08016	4.53464	4.13238	4.61506	5.22636	5.56883	4.73711	4.72128
RTN1	5.1408	5.28663	6.15599	5.49799	2.59636	5.99616	5.2532	4.6356	4.8468	4.66236	5.24674	5.32136	5.01949	5.16228	5.69251	5.70875
GLS	7.8515	7.98094	7.49696	8.33415	7.619	7.84105	8.32128	7.43658	8.46095	8.3426	8.40763	8.25245	8.04029	7.91812	8.41532	8.00044
AHDC1	6.68098	6.79174	6.4078	6.02758	7.12435	6.77575	6.06509	8.06444	5.8334	6.3531	6.01965	5.87592	7.35919	7.49573	5.72683	6.39255
CNTN1	0.866329	0.960042	0.853162	0.787512	0.754526	0.833042	0.822113	1.38279	0.800932	1.75265	0.797274	0.837665	0.882289	0.857958	0.805345	0.793688
ZNF517	2.12699	0.750011	2.41645	2.14751	2.4734	3.26664	1.82345	3.31332	2.04776	1.90903	2.51139	1.59744	2.07916	3.23256	1.44605	1.88951
LDLRAD3	1.15985	0.995491	0.98636	1.08268	0.947409	2.26564	0.934597	3.02905	0.921582	1.00509	1.05114	1.00892	0.982537	0.977929	0.952816	0.982634
ZCCHC17	8.85812	8.9744	8.82936	9.37704	8.4829	8.69786	8.99096	8.46725	9.37348	8.94637	9.24935	8.93411	8.68017	8.68494	9.33921	9.138
QPCT	9.63351	9.03198	8.35757	8.76342	10.6816	9.38841	9.41335	9.58453	7.60971	7.77657	8.69558	9.44007	8.94576	8.84318	7.94786	8.6639
LACTB	5.42525	5.28437	6.38555	5.4512	5.23867	5.60291	5.62645	5.44248	5.23429	5.01284	5.57717	5.75662	5.22588	5.38083	5.59313	5.19695
PTTG1	7.90136	8.1082	8.12193	8.54611	7.4743	8.15032	8.24548	8.44817	8.19274	9.62965	8.31331	8.78627	8.12036	8.98202	9.01671	8.34731
TOR1A	8.23093	8.4327	8.9992	8.53662	8.6261	8.35853	8.50222	8.74542	8.25971	8.28779	8.51863	8.43524	8.16738	8.22005	8.33907	8.49878
SPIC	0.834802	0.881826	0.841973	0.909374	1.42924	0.865587	0.801188	0.896906	1.63088	0.860931	0.865381	0.917237	0.858332	0.892522	1.57419	1.56853
PRAME	0.701848	0.698258	1.21796	0.70335	0.68403	1.2447	0.711758	0.938751	0.680958	0.740496	0.687088	0.737602	2.1566	3.0541	0.678928	0.687186
KLC4	3.05675	2.5022	0.669345	1.66334	2.74313	1.38537	1.61791	1.21203	1.52207	2.1956	2.35532	2.41514	2.74393	0.766502	1.8461	2.31718
CXCL3	0.693016	0.668692	1.73767	0.68145	0.664604	0.653447	0.99869	1.68481	0.821397	0.630305	0.683601	3.66955	0.650242	1.99757	0.669242	0.939302
CAPN13	1.59613	1.87877	1.71704	1.447	2.52023	1.6794	2.49436	1.96997	1.42596	1.15351	1.65621	1.55984	1.88632	1.57202	2.25569	2.07867
UBE2G1	8.39811	7.87683	7.72056	8.25743	8.03744	8.40593	8.39662	8.08921	8.20548	8.4134	8.25157	8.46325	8.16037	8.50249	8.41859	7.89981
CCDC7	2.45737	3.48489	2.98332	2.65127	1.97132	2.57268	3.31081	2.2517	3.85354	3.30291	3.03917	2.85164	2.73714	2.12438	3.36981	2.97387
RNF185	3.54068	2.6713	3.7376	3.97439	2.23524	3.4535	4.27401	3.86679	3.53427	3.65491	3.32652	3.70936	3.75896	4.18995	4.08837	2.81293
SUPT5H	4.91411	4.40136	4.52249	4.85376	4.41856	4.44518	4.44467	5.10821	4.74989	4.50128	4.43774	4.44569	4.53727	4.56422	4.58558	4.45743
CD247	5.70073	5.83189	5.66172	6.66476	5.50531	5.59677	5.71436	5.12785	5.94668	5.93719	6.83224	6.341	6.44561	5.78461	5.91573	5.95481
CHI3L1	8.90578	9.8896	8.62495	9.1311	12.035	9.46216	10.0495	9.78402	9.16746	8.80325	10.1814	9.87408	8.76306	9.28037	8.62116	11.3573
SIGLEC7	6.91666	6.75158	6.73666	6.61522	7.67645	6.4482	6.7426	6.23353	5.6036	5.94343	6.77552	6.58641	6.82813	6.25626	6.33364	6.82564
NFATC2	4.88748	3.97799	4.41546	4.39355	4.64837	3.32055	4.14889	3.21247	4.79803	4.31831	5.05163	4.48339	4.97333	4.80014	4.78857	4.8234
VWA1	8.94343	7.20727	7.40941	7.06918	9.40376	8.55278	7.38391	9.03444	7.29663	7.60679	7.15792	7.4057	8.84664	8.95749	6.91722	7.45769
ENY2	9.22671	10.4033	10.3701	10.4332	9.01153	9.9428	10.1748	10.0855	10.0501	10.0754	10.6723	10.165	9.28657	9.36522	10.2316	10.3015
OR1G1	1.81808	0.891305	0.852809	0.892669	0.87424	0.848743	1.03523	0.883898	0.860335	0.843204	2.33286	0.853363	0.846237	0.771485	1.01083	0.874583
ARHGAP6	3.37547	1.97743	3.43286	2.10304	2.91649	2.07659	3.01645	3.5281	2.43191	1.49835	2.29967	2.06033	2.47384	3.5067	1.63329	2.51496
LOC392196	3.12696	3.38336	3.40617	3.24478	4.11037	2.45518	2.41392	4.04381	2.4548	1.76418	3.60599	2.80785	3.69424	3.60875	1.73563	3.01519
PRSS1	1.38741	1.70288	1.31774	0.648341	1.90925	1.18744	0.655658	1.51997	0.789362	0.623362	0.665085	1.26747	1.30054	1.53313	0.650031	1.20348
CENPA	0.73811	0.676807	0.756659	0.695035	1.23201	0.742915	0.731717	0.68748	0.689913	3.34991	0.691278	1.66881	0.725209	1.36775	2.35316	0.69726
SPATA22	1.15839	2.57371	1.48009	1.45981	0.754919	1.8792	2.36198	1.89908	0.726348	0.754463	1.05323	0.770039	0.76288	0.748612	0.755104	0.762381
MAP1LC3C	0.89011	0.833272	0.913613	0.851873	0.821397	0.906797	0.884462	1.51016	0.85358	0.906866	0.861154	0.922343	0.876607	0.838847	0.837548	0.85364
TRIM49	4.5445	2.22161	3.17256	2.77213	0.807813	1.45563	1.45378	0.857543	3.16816	3.66775	2.01279	2.13632	0.928394	4.02808	3.87249	4.26953
ENTPD7	0.661886	2.49577	0.687108	2.11897	1.68496	1.98529	2.15831	1.36946	0.651849	2.50931	2.43995	2.73421	0.846808	2.21848	2.79789	2.04861
CSNK1E	9.519	9.68111	9.47377	9.84347	9.5278	9.29705	9.78694	8.72451	10.0095	9.9676	10.1858	9.68163	9.77395	9.8404	10.0972	9.7563
ISLR2	2.63608	3.23972	2.45731	3.22003	5.24	3.16906	3.71093	3.22991	2.17326	1.97537	2.85578	2.50509	2.39093	2.95303	2.77349	2.8403
BSDC1	7.5959	7.51997	6.86776	7.36405	7.58023	7.26131	7.5969	6.68267	7.2877	7.12552	7.18982	7.43121	7.46526	6.91692	7.44099	7.15977
PXDN	3.59854	1.57903	0.775179	1.66506	1.27512	0.764438	0.732192	0.783441	3.43646	3.70939	1.5542	0.764833	1.28714	1.97967	1.9457	3.06394
LPAL2	1.79155	2.18034	2.7066	3.3776	2.01662	1.61245	2.31765	2.37473	3.05133	2.9442	3.77276	2.48386	2.88153	2.87983	3.71323	3.96306
VWCE	9.48158	8.04573	7.66472	6.93735	8.23203	8.31171	7.47222	9.15375	7.13652	7.56043	6.91967	6.91253	8.62223	8.51054	5.81564	7.87786
HTRA4	0.611504	1.29399	0.591615	0.587826	2.22216	3.12894	1.85134	0.584428	2.08326	1.20859	1.15425	1.4066	0.586787	0.596904	1.21383	2.41225
MPP6	1.35078	2.49559	1.95119	3.19927	2.82404	2.58678	3.0297	1.46969	3.90345	3.36184	3.6967	1.96601	1.63733	1.74807	3.58124	2.26238
CBX2	2.45801	1.95087	2.74475	2.42816	2.37597	2.28237	2.7756	2.31692	2.77156	2.43993	2.077	3.28466	2.25333	2.57147	3.14416	2.57459
FOXE1	0.870173	0.937567	0.878253	1.47196	0.907632	0.904951	0.830789	0.952538	0.859273	1.42544	0.890701	0.973045	0.89346	0.901235	0.904674	0.879381
MICAL1	7.7708	7.67157	7.38837	7.27924	8.46906	7.39722	7.37083	7.15396	6.82957	6.93633	6.98954	6.99304	7.7199	7.52265	7.11287	7.33255
MB	0.619453	0.666809	0.627651	0.681956	0.660384	0.643014	0.608165	0.676927	0.623739	0.672298	0.63789	0.675214	0.645233	0.717513	0.641975	0.634311
PLA2G3	1.79078	2.03004	1.6667	0.759891	0.727528	0.722457	0.679292	0.786428	0.716078	0.748945	0.728712	0.770554	0.722688	0.692375	0.734025	1.97278
ALG5	8.59125	9.3568	9.33456	9.60399	8.03861	9.08179	9.4305	8.68408	9.59076	9.86276	9.70215	9.40546	8.76165	9.24351	9.91822	9.43246
ADIPOR2	7.92294	7.62925	8.14938	8.39776	8.00177	7.88406	7.91818	7.58388	7.97971	7.97238	8.21932	7.84532	7.86252	7.90181	8.0587	7.99062
REEP3	4.45217	3.78951	4.05637	3.85701	3.41002	4.01322	3.36954	3.29231	4.01421	3.6277	3.9029	3.92473	3.72268	3.56649	3.85167	3.85915
TMEM129	7.2888	7.34266	7.03699	7.50829	7.29766	7.16688	7.5235	6.70223	7.20652	7.34239	7.40483	7.25557	7.24978	7.58422	7.48057	7.17576
GPR52	0.622731	1.16406	1.51625	1.99123	2.35779	2.44204	1.49159	1.90781	2.71646	1.55277	1.66029	0.638494	2.15733	1.7197	0.602514	2.35196
SNN	10.0717	9.49697	9.6289	9.37922	10.5515	9.67287	9.74178	9.9476	9.38863	8.9853	9.10228	9.57157	9.3405	9.75837	9.06803	9.47341
RBM22	8.42798	7.99701	7.87683	8.38757	8.54096	8.31392	8.29619	8.1982	8.33213	8.09259	8.26324	8.33442	8.20418	8.35768	8.22394	8.07096
FAAH	4.49705	4.21378	4.56977	4.08494	4.986	4.57625	4.18205	4.44681	4.10442	3.68825	3.35916	3.69739	4.46582	5.21866	3.82447	4.03013
NPL	7.28811	6.68219	6.88897	6.69275	7.68867	7.38988	7.0832	7.05848	6.42589	5.99538	6.55545	7.10402	7.04432	6.92416	6.01358	6.83938
COPS8	3.21971	4.02129	3.98918	4.26199	1.41326	3.59276	3.73611	2.97819	3.87614	4.01251	4.45702	4.18478	2.10548	3.04937	4.18457	4.17004
IZUMO1	1.01212	0.878414	0.984268	0.926015	0.886116	0.961364	0.923414	0.905033	0.917815	0.962591	0.941893	0.984814	0.927886	0.927217	0.915733	0.925577
ACOT11	4.67655	3.53356	3.9179	3.196	4.36195	4.58663	3.82494	4.42759	3.20907	4.10501	3.88922	4.54287	4.5123	4.97446	3.92944	4.35342
VIP	0.654246	0.600777	0.632798	0.607489	1.11985	0.622296	0.635125	0.603159	0.906341	0.619	0.623822	0.617668	0.614612	0.690339	0.622897	0.616002
SOCS5	2.93621	3.50556	2.90045	4.04557	3.07927	3.90171	3.293	3.34521	3.33438	3.34859	3.41678	3.95908	3.53453	3.14956	3.2928	3.35056
MGST1	8.13549	8.11112	7.95455	8.57987	7.32798	8.53958	9.01271	7.74304	8.45447	7.94125	7.89009	8.5706	7.56767	8.28363	8.44751	8.03317
PGS1	5.90993	5.61419	5.31972	5.35074	7.39312	5.57351	5.2111	4.78	4.93908	4.55622	4.94376	5.18461	5.51853	6.40563	5.12582	5.08408
PHF14	4.30884	5.24524	4.82288	5.09865	3.74	4.64529	5.32203	5.53345	5.45706	5.18653	5.57822	5.6131	4.47295	3.81238	5.60195	5.20065
MAP3K10	7.247	7.07513	7.10489	7.45874	7.24804	6.19715	6.98791	6.65155	7.21074	7.50575	7.71333	7.21165	7.56874	7.30181	7.56476	7.46752
PPA1	8.09043	8.76706	8.9447	8.78667	6.71163	8.69419	9.22598	8.2612	9.25797	9.04814	9.01392	9.1232	8.051	8.29262	9.03542	8.70449
SF3B1	7.41527	7.08857	6.91692	6.68459	8.04556	6.92253	6.97173	6.8598	6.95792	7.23233	6.66334	6.93906	7.09996	6.77513	7.12278	6.91622
PSMB5	8.69534	8.96437	9.02485	8.9138	8.16073	8.82671	8.9928	8.48241	9.00966	9.26528	8.92669	9.04521	8.63126	8.91083	9.15005	8.87339
ZSCAN2	4.2411	3.83227	3.91869	4.22416	3.70706	3.7768	4.07511	4.08941	4.08901	4.43079	3.37038	3.22739	4.11368	4.61642	4.3986	3.94129
SLCO1A2	0.783601	0.696284	0.75034	0.709308	0.689555	1.98551	0.741584	0.699111	0.73706	0.71485	0.736423	0.718321	0.717372	0.7468	0.732379	0.7129
NUDCD2	7.45859	8.54687	8.18097	8.62665	6.81737	8.01409	8.62633	7.76389	8.81948	8.64528	8.82786	8.59207	7.62248	7.68718	8.85168	8.4235
GCK	2.25251	2.84194	2.03857	2.10523	3.71712	3.05185	3.24462	2.8247	2.77154	3.227	2.28404	2.19626	3.17085	0.978301	2.295	2.40967
RNF24	9.88876	9.50468	9.3672	8.79558	11.2406	9.62234	9.51991	9.647	7.99754	8.41877	8.8598	9.39171	9.7013	9.42101	8.5056	8.94599
TRIM40	0.571408	1.31742	0.823802	0.577054	0.574805	0.573602	0.568809	2.08591	0.571101	0.566632	0.573021	0.567931	0.641731	1.57245	1.77882	1.14758
TFB1M	6.50702	6.93048	6.49417	6.94415	6.15648	6.28752	6.90382	5.70068	7.07031	7.08759	6.88525	6.9876	6.49929	6.44434	7.2206	6.88134
ANKS1B	1.00776	0.952099	0.917616	0.985983	0.915219	0.903201	0.845877	0.959044	0.861573	1.20927	0.907865	0.925961	1.15851	1.76486	0.909674	0.944441
SPSB1	4.6316	4.49744	5.07996	5.22449	4.91703	4.25953	4.61512	5.20624	4.68828	4.53358	4.93955	4.96271	3.89841	5.14738	4.99591	4.19396
UNC13D	8.63199	8.10274	8.10622	7.85443	9.34994	7.95935	8.08024	8.19841	7.46174	7.52469	7.9549	8.06726	8.18639	8.15581	7.855	8.09609
REL	7.6714	7.64891	7.78081	7.81873	8.2188	7.79351	8.09457	7.57317	8.07928	7.59531	7.83274	7.95605	7.76189	7.58213	7.72446	7.64798
GNAT2	1.96459	2.36619	2.46757	1.7252	3.04027	2.05715	2.36344	1.95069	1.30232	1.55904	2.34841	1.85539	2.5664	2.03161	1.84132	2.17241
SPATA19	0.730876	2.26474	0.693092	0.749324	0.711593	0.725716	0.690183	0.783322	0.724379	0.74556	0.738392	0.767553	0.73082	0.694344	0.737118	3.2949
MRPL22	7.04534	8.27924	8.06234	8.58491	6.27883	7.80019	8.09474	7.59763	8.26756	8.372	8.59085	8.22403	6.91905	7.19873	8.57102	8.06794
VPS28	12.6572	12.5081	12.5144	12.5283	12.7009	12.6594	12.3562	12.603	12.4885	12.6157	12.583	12.4757	12.5446	12.8893	12.6157	12.7305
RPH3A	2.61929	1.40273	2.30656	2.70017	0.993444	4.60859	2.05281	3.48369	2.80649	2.33334	1.49565	4.2622	3.30955	2.32608	2.0762	2.34864
CD86	5.79238	5.37062	5.93222	5.35699	5.16228	4.58577	5.00807	4.7511	5.05695	4.5631	4.98137	4.89022	5.02675	5.22086	4.83989	5.42255
ADI1	7.46863	7.36925	7.13324	7.60717	6.30191	7.60307	7.71521	7.35308	7.36427	7.34686	7.42937	7.73625	7.21054	7.2834	7.64026	7.22166
PHKB	8.70256	8.91833	9.18271	9.21413	8.63424	8.80928	9.16475	8.74679	8.99152	9.0677	9.00008	9.22088	8.53815	8.63539	9.07117	9.04266
RPL23A	8.70308	8.25417	8.03681	8.44239	7.50243	8.56282	8.54687	7.87253	8.83324	8.98624	8.36833	8.78009	8.49878	8.63307	8.86253	8.36908
TMPO	4.08126	4.42397	4.62949	4.40017	3.5988	4.11049	4.7402	3.63386	4.6766	4.7322	4.58192	4.73293	4.53124	4.09908	4.45558	4.50584
RAPSN	4.64929	3.64278	3.69932	3.05335	5.01284	4.50177	3.23006	5.68202	3.09948	3.42682	3.48005	2.06432	4.50134	5.03096	2.76545	3.6022
MAPK8IP3	11.058	11.2164	10.639	11.0884	11.2201	11.2298	11.2981	10.5202	11.3312	11.1401	11.1673	11.138	11.2049	11.1202	11.2729	11.1778
RPS21	12.1628	13.801	13.02	13.7925	11.2115	13.2205	13.6978	12.8358	13.9216	13.7369	13.8599	13.8145	12.8219	12.2092	13.7925	13.5299
ABHD10	1.2799	1.57419	0.80908	0.703917	0.677869	0.683372	0.868285	0.693097	1.01595	0.683956	1.16352	0.689407	0.673628	0.75703	1.94391	0.658392
TCL6	0.694918	0.835719	0.768863	0.847102	0.673485	0.685004	1.56535	1.49558	3.27785	2.93986	1.15533	0.845761	0.78461	1.02802	2.00062	1.11764
PGAP1	0.87666	1.86774	2.8346	1.89563	0.858695	0.87273	1.76639	1.50742	1.43401	2.32282	0.880496	1.73437	1.78216	2.39746	0.856342	2.08532
COL9A1	1.57259	1.05398	1.22269	0.826966	1.47491	1.36894	1.13096	1.22899	0.928144	1.27062	1.17123	1.33923	0.800785	0.814765	1.56023	1.31906
TLCD1	3.67258	3.73944	3.37456	3.41445	3.83041	3.78124	2.78021	3.90481	2.70744	2.87134	2.88025	2.87156	2.65979	3.64963	2.88874	3.4239
LMBRD1	10.2574	10.8029	10.3658	10.8157	11.206	10.6207	10.9013	10.2819	10.663	10.429	10.6524	10.7129	10.2153	10.3872	10.6892	10.5898
RUVBL1	2.97896	2.36111	3.00005	3.43231	2.0678	2.30148	2.61983	0.709472	3.33533	3.27306	3.05793	3.22747	2.35661	2.31472	4.03995	2.66593
FOXN4	0.674304	0.721317	0.680808	0.729071	0.704331	0.699326	0.658247	0.740222	0.680791	0.726477	0.692549	0.735764	0.697804	0.648492	0.69596	0.686807
ZFYVE9	0.984038	0.92983	4.00087	1.47225	0.896235	0.893524	0.886058	0.9268	0.851643	0.884335	1.24648	3.42659	0.90982	0.939194	0.903201	0.92245
BID	11.2756	11.2516	11.4246	11.2706	11.0792	11.4269	11.4818	11.4091	10.7141	10.7571	11.2503	11.4413	11.3669	11.0866	11.0187	11.197
PKIB	0.929423	0.897409	1.50538	1.26102	0.840306	0.931655	0.842169	0.956193	0.843602	0.911219	0.897943	0.952734	0.88383	0.878156	0.842128	1.17452
SLC13A1	0.764935	0.697083	0.784156	0.719709	0.692535	0.769295	0.755765	0.708949	0.719996	0.777303	0.719582	0.774738	0.750071	0.776136	0.715394	1.28882
SLC35A1	5.68036	6.32016	6.0034	6.03056	5.88228	5.87937	6.24396	5.62829	5.79877	5.85776	6.1313	6.00916	5.37308	5.15357	6.04816	6.12851
GEMIN8	3.59568	4.26082	3.98376	4.61286	1.60851	3.82368	4.41258	3.4876	4.6732	4.79407	4.3288	4.66534	3.77238	3.95778	4.72217	4.04908
SHANK2	0.748276	0.78904	0.761398	0.760345	0.732189	0.792274	0.766565	0.751146	0.722263	0.76694	0.741434	0.814275	0.756253	0.765017	0.772002	0.877279
CUBN	1.91456	4.39955	3.01239	2.90114	3.53013	3.12927	3.90632	3.00438	3.1932	3.66502	3.82294	2.771	3.51085	2.86931	3.63171	3.67054
CBX3	9.67911	10.7785	10.5352	10.9553	9.52241	10.4663	10.7932	10.1171	10.9791	11.2713	10.9843	10.962	10.0528	10.1753	11.1158	10.7488
NRG3	0.757834	0.792565	0.759922	0.815872	0.981104	0.783808	0.735308	0.810953	0.741239	0.78981	0.768106	0.795273	0.773332	0.808131	0.760765	0.768925
ISCA1	3.73323	3.99771	3.71852	3.98837	2.54696	3.10975	4.0146	3.56234	4.30598	3.62194	4.15507	3.68915	3.62955	3.76466	4.39145	3.78042
PDCD6	6.4334	6.7629	6.09499	6.60609	6.81136	6.02037	7.09803	5.75227	6.92946	6.6249	6.92399	6.70029	6.2566	6.67646	6.71602	6.78654
TCP10L	2.37653	2.44462	2.41523	2.55583	2.26929	2.41463	2.35143	2.32302	2.27051	2.53975	2.6919	2.44136	2.52683	2.41546	2.39639	2.62254
WDR60	3.81059	3.09208	3.7578	4.3357	1.91864	4.04197	4.15449	3.65441	3.77009	4.3984	3.29866	3.52831	2.90525	3.17307	3.28367	3.40819
NES	5.20545	4.91214	4.30359	4.84459	5.20907	4.60953	4.27958	5.98092	3.80248	4.14986	4.42096	4.16961	5.34453	5.52841	4.38283	4.95596
PUS7	5.76865	6.08169	6.35324	6.24826	4.20741	5.84983	6.53851	5.43263	6.36687	6.53663	6.30407	6.2707	5.79927	5.62849	6.40454	6.29936
DCST2	2.40874	4.16408	4.18159	4.07554	4.51971	4.69031	4.56582	4.6975	4.25844	5.38277	4.16238	4.24093	3.70769	3.97705	3.73479	3.99764
HOXC11	0.589062	0.565649	0.580475	0.566852	0.565343	0.576037	0.580295	0.56656	0.57554	0.577645	0.571166	0.577383	0.57172	0.667482	0.571467	0.570837
FSD2	3.21983	2.85589	3.97639	1.79495	2.96041	1.62101	3.05361	2.71539	2.8214	2.43385	2.91682	2.5819	2.65591	3.47537	2.52218	3.00756
DOCK5	7.96995	7.16219	7.42709	6.72408	9.13639	7.09152	7.48745	7.36541	5.92136	5.69049	6.69059	7.09509	7.62462	6.835	6.26725	7.13261
S100Z	8.44204	8.2825	7.50872	8.19343	8.27479	8.49839	8.50419	8.10116	7.37198	7.37229	7.43319	7.77133	7.77973	7.61753	7.59175	8.04115
IRF7	11.5726	12.2218	14.329	11.4562	11.5239	11.0913	10.8149	13.1099	11.3798	11.8735	11.671	12.0668	11.8799	11.7445	11.3573	11.7957
TRIM4	7.51778	7.8775	7.47949	7.79799	7.29892	7.36393	7.90002	6.79547	7.98875	7.97641	7.75491	7.91081	7.44874	7.55488	7.83022	7.83411
SENP7	7.15554	7.99391	7.49402	7.93123	8.43539	7.29631	7.61826	7.36321	7.98455	7.89007	7.90744	7.64074	7.16717	6.94917	7.81704	7.66869
DIP2B	7.17126	7.17864	7.87712	7.21616	7.53275	7.14844	7.38658	7.02155	6.76349	6.95965	6.94056	7.37789	7.09129	6.67408	6.97367	7.0011
ENPP2	0.73726	0.792686	1.09944	3.8438	0.776281	0.715627	0.721085	0.757064	1.91198	1.54583	0.759779	3.94533	0.721254	0.640022	0.726116	0.761973
GTF2A2	9.214	9.51996	9.38481	9.73431	8.79605	9.39414	9.54148	9.01467	9.66698	9.72949	9.62964	9.63339	9.17177	9.32205	9.65022	9.52274
PRSS21	3.92261	0.862537	3.47962	2.88448	2.90582	2.99866	3.77768	3.64905	1.60774	3.00095	1.59094	4.02734	3.64987	3.66379	3.06652	3.18951
CHL1	0.830714	0.739877	0.847013	0.772846	0.740981	0.827495	0.811737	0.756873	0.774898	0.83134	0.781097	1.41631	0.799942	0.835125	0.773448	0.781368
RLN2	2.99667	4.05964	3.1042	3.64095	0.698318	3.51277	3.97507	2.66048	4.19014	4.30133	4.61617	3.79034	2.6828	2.90347	4.77826	4.30385
ITGB4	4.29083	3.64442	3.0543	4.40727	4.09027	4.81532	3.84452	3.92072	3.55391	3.38964	4.27175	3.77674	5.22775	4.75961	4.06009	3.76583
PADI2	6.90112	5.26556	4.56825	5.65069	7.14884	5.59057	6.52898	5.17253	5.40762	4.76598	5.50571	5.87815	6.15992	6.10561	5.84831	6.13544
TTLL6	0.884679	0.884545	0.926745	0.999796	0.864929	0.90584	0.89092	0.899153	0.86682	0.912301	0.909356	0.919273	0.87638	0.922832	1.03601	0.900118
LBP	0.86132	0.930439	0.866116	0.968272	0.901821	0.889722	0.819857	1.83796	0.850616	0.905523	0.880761	2.35451	0.952213	1.19181	1.17917	0.868994
PRG2	1.42811	0.834219	1.53302	2.03665	0.814647	0.867542	0.84407	0.835172	2.67294	0.879921	2.06017	0.887839	0.854931	1.28293	0.82693	0.83453
CDCA3	2.48744	3.13539	1.59926	2.64184	0.854442	3.58535	2.9455	2.79199	2.00608	4.74787	2.83851	4.74189	0.908704	4.39145	3.89121	4.06504
MFN1	6.28992	6.95537	6.41648	6.84725	6.95849	6.93187	6.55307	6.29488	6.92487	6.48915	6.91125	6.48309	5.91911	5.8672	6.60549	6.53567
KLHL22	5.14303	5.06003	4.27541	4.98119	4.62832	4.76874	5.13703	3.98501	5.38744	5.29924	5.09532	5.33991	4.93459	4.44269	5.54406	4.75834
HECTD2	3.19253	3.47306	1.59135	3.11486	1.80014	1.27275	2.79468	1.73963	3.67692	3.25677	3.01869	2.46685	0.816417	0.869829	3.1958	2.30259
KIF21B	6.16858	5.36412	4.90308	5.58714	6.69611	5.93681	5.3117	5.12475	5.21576	5.34448	5.65464	4.99707	5.73485	5.76582	5.332	5.57109
RETSAT	3.04857	2.53561	2.59698	3.25793	2.87918	1.89288	3.17368	1.86094	2.71866	2.80796	3.08261	2.02296	2.5957	3.06461	2.8356	3.2678
DEFB136	0.993668	0.952979	0.912793	0.989285	0.916422	1.40817	0.892068	0.961077	0.852355	1.24896	0.955217	0.919444	2.13203	5.70381	0.904734	0.945265
IPPK	4.29182	4.41773	4.4759	4.86099	4.41943	4.51311	4.59556	4.0854	4.93511	4.59748	4.72732	4.7695	4.48302	4.42666	4.81843	4.72366
RFC1	6.66913	6.65514	7.01045	7.2135	6.10896	6.81665	7.09688	6.25557	7.24885	7.25061	7.25061	7.23412	6.79867	6.67756	7.47023	7.21427
WSB1	10.412	11.207	11.0449	10.8523	11.461	10.7025	10.6892	10.5262	10.5872	10.3236	10.7711	10.9279	10.4799	10.2801	10.5557	10.663
OR9A2	2.9392	2.33149	2.8641	1.76448	3.61205	4.0091	0.994755	5.60222	1.44828	2.2003	1.99878	0.711344	4.3588	4.91503	0.717872	1.94892
DYNLL2	5.36803	5.18859	4.545	5.69922	4.3532	4.64913	5.22285	4.63946	5.21849	5.27099	5.47912	5.65222	5.35618	4.99639	5.41622	5.69635
LCE3C	2.30316	1.67778	2.07697	0.599549	3.1846	0.620752	1.21756	2.70065	1.91157	2.34355	0.599225	0.627571	2.14505	2.84269	1.04181	0.60357
RPS2	11.3845	11.5257	11.2838	11.5663	11.0318	10.9706	11.488	10.7488	11.2937	11.1494	11.3533	11.3862	11.1739	10.7608	11.2211	11.4758
PHACTR1	4.50923	4.25629	3.09175	3.74624	4.74508	3.38394	3.41584	3.86657	4.10209	3.80532	3.83827	4.41343	3.37672	3.79943	3.87112	3.9023
ASB2	6.07468	6.88546	6.33364	7.36556	5.19467	5.80558	5.90386	6.49417	6.05834	6.84402	6.50512	6.1273	6.20896	7.09158	7.15872	6.7936
POSTN	0.980569	0.900747	0.905349	5.38929	1.21333	0.891099	0.887138	1.50495	0.867735	0.878367	0.920306	0.895802	0.88802	0.902498	0.904385	0.901041
CC2D1B	5.60564	5.27807	5.61857	5.40411	5.49964	5.29574	5.25281	5.00137	5.26145	5.35275	5.37889	5.17039	5.53982	5.50963	5.75199	5.22474
AK1	7.54932	6.98538	7.0737	6.79062	7.80578	8.01573	6.50821	8.90769	6.44026	7.23884	7.15432	6.40643	8.35386	8.28319	6.39567	7.50631
QRICH1	8.36484	8.25743	8.17378	8.67297	7.92843	8.28431	8.46445	7.83596	8.80678	8.59522	8.62969	8.47626	8.33333	8.23388	8.74166	8.43082
ADRA1A	4.26571	2.36917	3.52821	1.41006	2.73786	3.94457	2.24607	4.14745	2.03555	2.9455	2.98219	1.80364	3.94803	4.01176	2.97562	3.52189
TBX2	0.709723	0.666049	0.737872	0.681018	0.660296	0.722775	0.714242	0.675069	0.672628	0.730018	0.675182	0.728221	0.707556	0.74639	0.672562	0.681377
GNA13	8.31746	8.13871	8.40883	8.61104	8.52785	8.30065	8.51342	8.30783	8.35041	8.20533	8.6376	8.64383	8.29473	8.2031	8.3468	8.24792
FAIM	5.97736	6.64292	6.47941	7.5651	5.8166	6.40402	7.05603	5.53195	7.14506	7.20386	7.54138	6.97978	6.08709	7.0689	7.04023	6.90711
KCNK12	6.68381	6.41118	6.06955	6.35649	6.01035	5.7135	6.69113	6.05632	6.8538	6.80935	7.36606	6.60945	5.93002	6.07786	6.92937	6.23437
PABPN1	10.6289	10.675	10.3406	10.671	10.5078	10.4491	10.6622	10.1067	10.812	10.7348	10.639	10.615	10.5172	10.6346	10.8557	10.5608
NKG7	13.1897	13.0009	13.8538	14.4012	13.2226	12.9261	12.6344	12.6915	13.6138	13.3436	14.6822	13.4511	13.9989	14.4694	14.055	14.1737
TLE1	2.02123	3.15862	2.36951	2.35682	2.48064	2.20982	2.99016	1.65806	3.80038	3.60349	3.4319	1.79513	2.18177	1.92368	2.9428	2.71075
RILP	7.55985	7.19636	7.50766	6.56809	6.82176	7.37591	6.82691	8.19376	6.05114	6.75754	6.36482	6.34773	7.36405	7.77376	5.99767	6.81914
FGF11	1.07108	1.08739	2.1821	1.60418	1.48621	1.0874	1.45129	1.15558	0.86531	1.72832	2.28006	0.930989	1.80793	2.0382	1.27124	0.88357
LGMN	1.78094	2.3638	2.71293	2.10073	0.693386	1.62778	0.703146	0.694508	1.81518	2.66026	0.710021	2.40944	0.703303	0.681646	3.04444	2.70766
HIST1H2BE	4.35933	4.23355	3.55391	3.90328	4.1648	4.30512	4.08728	4.66157	3.64202	4.20815	3.97303	4.11598	4.0613	4.27826	4.20719	4.10855
EGLN3	1.52863	1.07755	1.99957	1.63794	1.77378	1.41399	0.915468	1.85781	1.67147	1.09555	1.73483	1.2998	1.25635	1.43319	1.84272	1.66427
UBL7	6.82313	5.89869	6.45905	6.08871	6.80841	6.78134	6.11165	6.73196	6.28089	6.3614	5.93268	6.23496	6.6423	7.26633	6.44301	6.36687
POLR1C	7.78969	8.08215	7.79447	7.32137	7.0812	7.81935	7.36874	7.41622	7.81819	8.3355	7.94738	8.01979	7.84649	7.77594	6.49929	8.02164
TLX2	2.92138	2.90954	2.42691	1.92391	2.43128	1.51504	1.75336	1.71987	1.92779	1.40449	3.20973	2.27846	2.26564	3.14268	2.53019	2.38757
CLK3	10.404	10.0351	10.0645	9.98261	10.4508	10.0221	10.4227	9.98498	10.1902	10.0323	10.0292	10.0679	10.1574	9.9476	9.90208	10.1864
CLEC12A	7.13452	5.90643	6.13945	7.68497	4.26156	6.97978	7.13388	5.36178	6.68819	6.32029	6.35649	7.90777	5.06787	5.1248	6.45815	7.41639
CYB5A	6.60824	7.18857	6.9381	7.15681	5.7552	6.57094	7.11013	6.61014	7.58137	7.31255	7.18241	7.04519	6.3494	6.38779	7.35528	6.82582
SLC7A10	0.986894	0.917038	5.17143	0.92202	1.42742	0.894938	1.98529	0.912137	0.863239	0.883231	0.926884	0.902465	0.899529	0.918113	0.905857	0.915766
MCL1	10.075	10.0807	9.92817	9.5503	10.9658	9.6186	10.4064	9.75764	9.37653	9.91347	9.64105	10.2903	10.0834	9.53369	9.65174	9.95664
SDHC	5.42122	5.76236	5.52401	5.65788	6.06964	5.52479	5.50083	5.06331	5.61045	5.96361	5.49598	5.37031	5.28518	5.63594	5.63714	5.1349
TCEAL8	6.0712	7.12576	6.89181	7.25889	5.21664	6.78133	7.03377	6.40521	7.37392	7.11161	7.43995	7.13548	6.33609	6.63805	7.37674	7.0922
PECR	4.93223	5.05915	4.77079	5.35863	5.6031	5.13316	5.57114	4.52511	5.21938	5.37416	5.20677	5.34896	4.45602	4.62424	5.02602	5.31997
PIK3R3	1.89741	2.45826	2.10052	3.50257	0.78606	0.672352	0.80956	0.680206	1.66968	2.7957	3.68946	2.47322	0.686215	2.97858	2.68442	2.42047
DUSP2	5.02202	4.14506	5.46098	4.91479	4.35311	5.16798	4.33737	3.48804	4.76826	5.17951	5.53645	5.21692	5.57114	5.40642	5.14916	6.06389
MAP2K1	7.47945	7.51796	7.94021	8.15635	7.25095	7.73844	8.1004	7.10856	7.84612	7.5387	7.54297	7.88122	7.19785	7.22301	8.18971	7.90205
ZNF585A	4.67431	5.09485	4.71366	4.94042	4.77483	4.67478	5.09275	3.99989	5.25667	5.32779	5.44333	5.30703	4.50307	4.65292	5.37233	4.98466
MAN2C1	5.13896	5.39106	5.34574	5.20418	4.91815	5.49911	5.19678	4.68014	5.6064	4.61149	5.22872	4.97366	5.07471	5.17708	5.48609	5.06805
XPA	4.42518	4.65719	3.85183	4.64231	3.82704	4.13493	4.85902	3.43909	5.23364	4.84305	4.97556	4.85857	4.63036	3.8962	4.974	4.64094
STAG1	4.79629	4.3266	4.09062	4.71936	4.64023	4.55214	4.92857	3.55974	4.95768	4.47618	5.02796	4.93004	4.74631	4.5016	4.84079	4.6139
TLE2	5.99767	5.96379	5.17355	5.53195	4.41399	5.54901	5.6321	4.51537	6.13642	6.54489	5.59313	5.96299	6.29454	5.55943	5.90911	5.68091
CHCHD1	8.93571	9.39827	9.38575	9.58511	8.36727	9.10501	9.42458	9.13605	9.4625	9.50636	9.62646	9.48092	8.88702	8.94108	9.44943	9.36568
CYP2A13	2.53177	0.686096	4.4954	2.22835	2.75581	2.26858	2.10441	2.88896	1.01301	1.72553	1.27033	2.39472	1.49358	2.85313	1.04603	2.48827
NPY5R	0.794989	2.6095	0.789016	0.721384	1.52412	0.769161	0.763056	1.36703	2.25635	0.768863	1.32804	1.77045	1.11897	1.36576	1.04014	2.11149
RAB5C	6.60905	6.19687	6.68959	5.9165	7.30772	6.73546	6.13913	6.90525	5.84065	6.54215	6.29061	6.41705	6.87252	6.68653	6.64039	6.55822
OR3A2	0.748472	1.29704	0.763998	1.45911	1.49598	0.748958	0.903614	0.872543	0.8894	0.753841	0.889987	0.945721	1.18483	0.778366	0.696842	0.89027
NPHS2	2.66002	1.99341	1.71112	2.1914	4.10184	0.719128	1.48551	2.85236	0.707683	0.747025	0.717499	0.754477	2.36187	0.625205	0.716011	0.709214
KRT24	0.713895	0.750871	0.67848	0.721717	0.738064	4.39766	0.696856	0.749387	0.702163	0.624011	0.72553	0.660543	0.692459	3.05207	0.701394	0.728424
TOE1	5.05695	4.94614	5.12045	5.29941	4.30632	4.96202	5.13136	4.15681	5.47621	5.55442	4.91636	4.96897	5.1041	4.86702	5.54632	5.38421
BCOR	7.19456	6.27339	6.48386	6.84382	6.11439	6.41352	6.87469	6.48092	6.97289	6.61547	7.17432	7.08794	6.89686	6.8058	6.78033	6.59942
CDK7	7.21896	7.7452	7.53439	8.13938	7.70018	7.49642	7.81873	7.42094	7.82027	7.9189	8.07343	7.96164	7.29422	7.16189	8.0979	7.86252
PRTN3	4.17582	2.79737	4.19201	3.9543	3.24316	5.09771	3.71368	3.80311	2.77916	2.41599	3.4478	3.31858	3.53693	3.62301	3.1343	3.06482
GLMN	4.16659	4.38095	4.0316	4.31555	3.1335	4.29508	3.99214	3.96901	4.42226	4.40124	4.88381	4.38172	3.69183	3.69282	4.74665	4.6115
MTM1	2.75491	3.24217	3.18263	3.8571	2.46824	3.53242	3.49385	2.84543	3.38084	2.85897	3.10765	3.40238	2.62326	2.77486	3.38514	2.96427
IL9	1.02722	1.27261	0.950071	1.14297	2.23656	1.02185	0.921074	1.09752	0.931294	1.02592	1.52425	1.9655	0.978093	1.65603	0.963032	0.977193
EPHX1	3.54154	2.90035	2.94786	2.04109	1.61336	3.15186	3.48567	3.22766	3.42354	3.22621	2.80443	3.07808	2.57479	2.89907	3.17575	3.36542
TAAR8	2.05308	0.852117	3.27246	0.862201	1.87735	1.97701	1.44618	0.917513	2.64313	1.31677	1.96794	2.7703	1.7252	3.12561	3.04477	1.84769
SH3BP5L	4.71106	4.47515	4.39304	4.59473	5.26108	4.59138	4.53823	4.62624	4.3691	4.54536	4.46278	4.58743	4.65049	4.64186	4.54425	4.66095
BCL2	8.42957	8.45701	8.23197	8.01147	6.91481	8.22179	8.2105	7.58321	8.59894	8.53644	8.12352	8.42684	8.1827	8.11669	8.291	8.0533
ACAD10	5.57975	4.88809	5.08531	4.6967	5.48942	5.32171	4.82641	5.25369	4.79724	4.87543	4.57171	4.5995	5.44259	5.59412	5.06201	5.17097
OR5H1	3.04536	3.15943	3.23568	3.5605	4.57359	3.66451	2.92562	4.1612	2.91325	3.78694	4.0215	2.81687	4.12036	3.60386	3.05283	3.36726
ANAPC7	4.08795	4.73294	4.48826	4.94933	4.49793	4.37054	4.79099	3.32709	5.14916	4.47157	4.4609	4.56446	4.50518	4.11664	4.99163	4.74139
MTMR14	9.3046	8.999	8.99425	8.81097	9.41803	9.20862	8.99037	9.71536	8.77929	8.77042	8.72332	8.75508	9.25175	9.34103	8.73205	8.95827
SNRPG	9.05844	11.0124	10.6184	11.1811	8.08751	10.3015	10.686	10.216	10.9758	11.0361	11.3918	10.7895	9.4821	9.18147	11.1486	10.7138
EGR4	0.713177	0.742612	0.695399	0.755593	0.721877	0.72075	0.680309	0.786516	0.717071	0.74597	0.729607	0.769565	0.722781	0.690054	0.734307	0.725406
CHST10	1.88464	1.82329	0.898211	1.02661	0.88675	0.896667	0.850239	0.989018	1.02267	0.948334	1.19539	1.59219	0.904245	0.910445	2.66364	1.94298
CSF1	3.32482	3.20428	2.67199	3.07884	3.87891	3.53401	2.56551	4.37492	2.88808	2.51826	2.29691	1.94155	3.83844	3.25872	2.2728	2.64631
PTGER1	0.794073	0.805922	0.768881	3.82368	0.792648	0.849248	2.36709	0.778547	1.34876	0.73273	0.807669	2.90013	0.762986	0.629741	1.10428	0.787275
PHACTR4	5.06046	5.18184	4.52727	5.30418	5.09313	4.78486	5.28128	4.21692	5.10174	4.8396	4.89569	4.87809	4.50542	4.41105	4.93352	5.11562
CETP	2.69053	1.97851	2.57024	2.04814	0.74849	0.85483	3.65722	2.99889	0.883557	0.805278	0.7698	2.24344	1.27134	3.39546	2.67825	1.96497
SIGLEC5	7.983	7.49458	8.24873	6.4317	7.73236	7.79087	7.94904	7.92843	6.44995	7.05993	6.83293	8.08154	8.15548	7.62351	6.2445	6.79316
RUFY3	1.30086	1.23288	0.750775	0.813989	0.89634	0.768762	1.59199	0.802457	0.72896	0.771507	1.16396	0.782361	0.768076	2.43707	1.3746	0.749195
ZNF552	3.77436	4.50853	3.68216	3.99299	5.56932	4.15022	4.4688	3.60169	4.3086	4.29562	4.58088	3.89967	4.15421	3.94429	4.14363	4.62933
PPP1R14D	0.627134	1.34493	1.67149	0.586095	0.583856	0.598872	0.611171	0.583752	0.609167	0.593071	0.602191	0.703798	0.619105	1.49581	0.60131	0.866165
VGF	1.58109	2.37661	1.95099	0.940015	0.891981	1.00938	1.95379	0.924075	0.879381	0.881681	1.15804	0.881696	0.866542	2.16171	1.86677	1.1076
ADAM9	2.22893	0.894318	0.876208	1.3886	0.88	0.903388	0.849974	2.29958	2.24804	1.23797	0.9492	0.897385	0.88931	0.892696	1.24104	1.27647
ABHD12	3.85843	3.75135	3.34746	4.0708	2.62635	3.35893	4.09113	2.8515	3.9708	3.66319	4.07554	3.90083	3.59299	3.59135	4.17748	4.05521
PAPOLA	8.81395	8.32661	8.18669	7.88406	9.01558	8.28714	8.33023	8.56479	8.11061	8.15253	8.06245	8.26285	8.39077	8.40818	8.00074	8.2943
CLEC4F	0.846958	0.768705	1.75527	3.01519	0.75069	0.788928	0.792903	1.93318	0.787935	0.770243	0.79828	0.774413	1.58746	2.74789	0.797272	3.64421
RAD9B	0.971083	0.900532	0.862411	0.98625	1.5858	0.904693	0.810995	0.952912	0.817761	1.38263	1.02653	0.922034	2.07561	0.801953	1.4003	1.12434
ZC3H10	4.49034	4.17161	4.55723	5.11139	4.6214	3.86471	3.89338	3.89967	3.86957	4.45075	3.90602	3.91371	4.16157	4.494	4.32084	4.1443
ATG10	3.05526	2.38456	1.70696	2.18048	2.00501	3.30756	2.23571	1.83335	2.93113	3.27627	3.35261	2.5897	2.01961	1.95395	3.49003	2.28841
LHX9	1.45447	0.943822	0.902263	0.99815	0.913502	0.948698	0.866874	0.967825	1.0772	0.928214	0.920848	1.18901	1.03468	0.921839	0.899716	0.916778
MATN2	2.13774	2.17874	2.30528	1.74082	2.57568	2.07043	1.38201	2.84958	1.84043	1.81619	1.9625	2.36078	2.4186	2.67994	2.1068	1.8062
AKAP7	6.692	7.37591	7.58388	7.58352	6.03851	7.22301	7.37564	6.55697	7.92465	7.3418	7.88122	7.28238	6.6194	7.09413	7.70505	7.38754
LMNB2	4.58321	4.63036	4.20355	4.89115	3.76583	4.30104	4.45423	4.20332	4.72128	4.95229	5.17737	4.99797	4.03205	5.31117	5.21424	4.83193
PDE9A	5.1045	4.72996	4.44061	3.27587	4.49956	4.54603	4.18642	4.75009	5.13737	4.79579	3.79618	4.37898	4.85777	3.98844	4.61866	4.51296
MAP2K3	9.37681	9.05302	8.72366	7.85842	9.63797	9.09467	8.19621	8.7764	8.47888	8.64797	8.16529	8.03461	9.05264	8.79075	8.00401	8.91975
PCYT1B	0.810166	1.18694	1.09018	0.727632	1.73651	1.11593	0.738825	3.46697	1.88209	1.97101	1.70391	0.760839	2.45847	2.53164	1.87781	1.31105
FKBP5	4.70761	4.98795	5.20688	5.28485	8.07875	5.89844	5.99701	4.33748	5.32683	5.63203	5.0247	5.85679	5.47538	4.8378	5.47601	5.4744
POP5	9.30322	9.95742	9.58622	10.0595	8.60532	9.58122	9.74067	9.16746	10.1393	10.1579	9.99026	9.83344	9.43914	9.40107	10.1087	9.83826
PAPPA2	0.7089	0.668719	0.714475	0.690643	0.670389	0.707298	0.993077	0.680153	0.681123	0.709688	0.687609	0.713294	0.697516	0.756568	0.682829	0.686383
RBM12	6.16095	6.6927	6.50381	6.91471	6.02657	6.74282	6.94897	6.15034	7.00797	6.91978	6.90032	6.85782	6.29158	6.28473	6.90121	6.7652
SUMF1	5.12631	5.19944	4.96336	5.05394	5.54485	5.25077	5.27723	4.87072	4.98793	5.74377	6.07545	5.03559	5.00283	5.0362	5.26569	5.15307
RDH16	0.681542	2.42047	1.61772	3.19642	1.32648	2.53372	2.37661	1.99491	2.62237	2.31115	2.42106	2.36008	1.3945	0.734037	2.453	2.217
MYOM2	4.04381	4.27257	7.64942	4.05404	10.3434	4.67775	9.58738	6.12544	6.43777	8.46725	12.646	9.3444	10.5594	10.9142	7.57732	11.1319
CCT3	6.21216	7.03875	6.94112	7.30176	6.37898	6.67424	7.2396	6.08717	7.33235	7.59062	6.82297	6.84494	7.13145	6.20878	7.57078	7.48666
NANOS1	0.732757	0.759419	0.709057	2.41947	0.748507	2.60159	0.720099	1.33512	0.730224	0.662846	1.14966	0.684096	0.707483	0.583147	0.7177	0.981558
ZNF572	4.58849	5.54862	5.00136	5.16905	4.30803	5.12283	5.25342	4.18927	6.08413	5.51559	5.60222	5.30438	4.51233	4.6102	5.90881	5.09262
BNC2	0.914565	1.80761	2.32567	2.7435	0.824985	0.823588	1.38899	0.840234	2.0448	2.86052	4.54549	2.24627	1.81661	1.45127	2.6381	2.92831
EFTUD2	10.4439	10.4699	10.4332	10.6658	9.90765	10.2731	10.5426	9.98784	10.728	10.772	10.824	10.724	10.4002	10.4747	10.813	10.7012
CIC	8.70483	8.39953	8.29225	8.18167	9.13133	8.41156	8.4208	8.25738	8.1849	8.08548	8.18484	8.31452	8.49769	8.34768	8.2055	8.34765
NENF	8.55966	8.71635	8.53626	8.9186	7.52565	8.65119	8.58701	9.12457	8.71832	8.9092	8.83855	8.85746	8.56659	8.82671	8.87183	8.7237
PALMD	2.15426	0.728495	0.751145	0.726752	0.745304	0.740255	1.44768	0.935412	0.745723	0.707143	1.68431	0.717456	0.726656	0.727285	0.74622	1.20669
PDE4DIP	4.13621	3.86777	3.49776	4.33461	3.64941	4.28579	4.28555	3.25078	4.47325	4.30535	3.84808	4.1669	3.61587	3.43935	3.84769	3.76544
MRPL55	9.67535	9.75837	9.20206	9.80169	9.1623	9.54681	9.66085	9.29196	9.79862	9.84871	9.73167	9.81672	9.56297	9.65636	9.98498	9.71051
ATP6V0A4	0.591707	0.629717	0.601786	0.635866	1.87322	0.609999	0.58625	0.635423	1.2123	0.636803	1.82084	0.632838	0.609666	0.662241	0.60523	0.602305
ZDHHC16	6.52051	6.36819	6.70256	6.5731	5.75818	6.36958	6.59437	6.36255	6.50488	6.72579	6.73306	6.57174	6.28617	6.53442	6.49236	6.52639
OLFM4	6.06726	4.0446	7.98079	5.57966	4.74833	10.8607	8.58736	5.5626	5.2954	0.707556	7.17278	3.46932	2.19797	3.73551	4.77913	6.09784
LYPD3	1.8204	1.5769	0.769372	1.5662	1.56268	1.68887	1.72448	2.0949	1.89471	1.59797	1.49882	1.58518	1.71536	1.85431	1.80078	0.818296
DLX4	3.77253	2.86121	3.02875	2.09215	0.808552	3.12489	3.43884	1.86232	3.43587	2.14319	3.06597	3.44148	2.56879	3.67167	2.97516	3.26603
MPPED2	0.73162	1.48532	1.53663	0.675625	1.82782	0.680826	0.702652	1.0088	0.823484	3.31547	0.697277	2.11897	0.846771	1.1107	1.0573	0.8938
SFXN4	7.61406	7.64346	7.40655	7.24626	7.02645	7.59085	7.53174	8.03714	7.60409	7.6714	7.04845	7.50112	7.42421	7.78627	7.45674	7.43953
USP21	5.04399	4.87852	4.49661	5.00205	4.67418	4.4922	4.90926	4.18031	4.90913	5.02118	4.90508	4.66516	5.08881	4.64743	5.19147	4.83172
SLC35B4	5.23306	6.01099	5.48066	6.17458	4.70718	5.63614	6.18722	4.62628	6.54066	6.19395	6.18501	5.8722	5.6968	5.23306	6.29236	6.08871
APOE	5.69633	4.98199	5.00066	4.62503	5.33526	5.72259	4.9532	6.65064	4.96236	4.84039	4.94591	4.76322	5.57647	5.89629	4.87583	5.07889
PGBD5	1.06476	1.09776	1.02362	1.27959	0.991818	1.11221	0.941681	1.20263	0.977888	1.0848	1.05949	1.13334	1.04634	0.996093	0.935412	1.01768
LRRN3	8.36943	8.91295	8.11833	7.43036	7.75035	8.93653	9.23798	8.64222	10.6008	10.0658	7.69505	9.12203	8.78949	8.07405	9.06721	8.24482
PAK3	0.78891	0.69507	0.797769	0.725383	1.18017	0.779068	0.768346	0.713768	0.734496	1.13733	0.73443	0.781123	0.757907	1.33939	0.732315	0.736623
UTRN	7.05717	6.95878	7.99431	6.42776	7.61753	6.0761	6.71795	6.4516	6.79256	6.9458	7.10289	6.7867	7.11673	6.61645	6.68959	6.99013
KIF14	3.17234	3.44567	2.64584	1.43419	1.02895	3.16335	3.19297	3.51906	2.6925	4.88042	3.65063	4.07441	2.34279	4.04218	4.01648	3.20071
TMEM92	2.07026	1.50038	0.679951	0.751294	2.88995	0.716846	1.4066	0.940823	1.17385	0.738618	1.40968	0.769033	0.72357	0.706502	0.7375	1.06887
ZAN	4.61841	5.39586	5.09647	4.98003	6.41666	4.67103	4.67883	6.49027	4.6832	4.62715	4.85625	4.06723	5.02915	5.25881	3.76437	5.01121
RHOB	8.00265	7.56122	7.46638	7.37226	7.79064	7.57975	7.94946	8.10595	6.31163	7.02001	7.10783	7.4555	7.18033	7.52239	7.21385	7.31051
NUS1	6.52612	6.79867	7.29255	7.46144	5.80933	6.71544	7.43036	6.35898	7.2813	7.2359	7.21136	7.19423	6.59335	6.803	7.44427	7.07286
SNAPC2	9.58417	9.33678	9.42077	9.44255	8.82853	9.42077	9.37788	9.17068	9.56107	9.50866	9.58511	9.50581	9.25353	9.57307	9.56621	9.56064
RGS5	0.741063	1.04297	1.15552	1.20027	0.861336	0.995054	1.42336	1.0599	2.05851	1.56139	1.21924	1.54172	0.896136	0.703881	2.19445	1.98208
OXCT1	6.18055	7.07983	6.86551	7.53203	5.56613	6.80548	7.30406	6.04866	7.64494	7.72011	7.31158	7.30827	6.42666	6.57603	7.56697	7.17101
FBXL6	8.66455	8.4802	8.53815	8.54922	8.34478	8.84753	8.29491	8.8711	8.43407	8.57079	8.54498	8.38054	8.92507	9.14873	8.67684	8.69205
USP29	0.694375	0.698293	0.96801	0.7041	1.1322	1.09537	0.700363	1.53407	1.25861	1.23968	1.65163	0.972436	1.64025	1.53224	1.8629	1.09727
FOXA3	3.41167	2.8115	2.32282	4.79099	3.20619	3.52203	2.7554	3.32245	2.96238	2.29369	2.6204	2.39494	2.74711	2.1777	2.26547	3.30034
MAGI1	0.890708	1.00954	0.866542	1.1709	0.891862	0.865789	0.862971	0.904451	0.875804	0.950428	0.911112	0.873321	1.04189	0.803522	0.857898	0.894567
OR7G2	2.501	2.62259	3.6967	2.89907	2.69556	4.09156	2.94965	0.950274	3.25872	2.35489	3.2989	2.19273	2.13217	2.85274	2.77559	3.23717
COASY	7.69927	7.44821	7.92437	7.6103	7.8164	7.77322	7.54203	7.24724	7.24075	7.41922	7.23324	7.40183	7.2343	7.48632	7.42538	7.26922
DMBT1	0.886788	0.85546	1.49425	0.976223	0.838176	0.892634	0.805851	0.921648	1.10677	0.894591	0.854085	0.959607	0.867207	0.870614	0.816451	0.83189
PTGER3	0.991698	1.65331	0.999719	0.953132	1.00762	1.00877	0.934117	1.86214	1.49242	1.52208	1.0057	1.18666	0.967833	0.964233	1.12746	1.5645
AP1M1	8.79695	8.61507	8.63882	8.62219	8.69466	8.84352	8.51774	8.48456	8.84311	8.82294	8.57437	8.818	8.76208	8.77806	9.05053	8.8942
KLK8	1.10078	2.68656	0.956239	1.07784	4.04332	0.990282	3.01519	1.06076	0.93575	1.01757	0.999971	1.19827	1.01309	1.04366	0.919193	1.01304
DDX19B	5.62706	5.74505	5.99564	5.9128	5.29042	5.7882	5.68322	5.14583	6.04575	6.0239	5.88837	5.53594	5.74611	5.83679	6.08413	5.77355
RNF141	9.01782	8.95417	8.60896	9.30795	10.1706	9.43246	9.3936	8.98336	9.21121	8.34386	8.91295	9.01384	8.5883	8.58365	8.71042	8.84795
IRF2	4.4445	4.31187	5.04834	4.23661	5.00394	5.03684	4.18845	4.85623	4.15421	4.23689	4.29778	6.15908	4.64094	4.9254	4.61467	4.34333
ATRX	7.453	7.74859	7.81767	7.87422	7.75215	7.51438	7.83239	7.37677	7.86029	7.86521	7.93536	7.85342	7.52401	7.30427	7.88004	7.77118
NHLRC2	3.51596	3.19178	2.8515	3.68251	1.87364	2.81272	3.38773	2.65243	3.45981	3.24059	3.86619	3.46881	2.77291	3.00268	3.46303	3.46509
PGK1	11.6924	11.7644	11.865	11.9392	12.107	12.0586	11.9988	11.687	11.6826	11.8354	11.781	11.9846	11.4982	11.8083	11.989	11.8927
ABCC2	2.73524	2.79463	2.70057	2.98998	3.13147	2.64623	3.30575	2.55491	2.721	2.68861	2.80416	2.59546	2.67478	2.30302	3.1017	2.67493
HELZ	9.22721	9.51076	9.20466	9.70215	9.26131	9.33243	9.55459	9.04689	9.85848	9.52961	9.95569	9.78579	9.39318	9.25303	9.69892	9.63988
HIST1H3I	5.72892	5.06404	5.83887	5.98486	5.77692	5.68697	5.66079	4.8826	4.90063	5.10734	5.37249	5.53819	5.07671	5.38057	5.31741	5.23813
CD37	7.23088	6.77574	6.75011	6.4322	7.00346	6.3573	6.54947	5.52616	7.08698	6.52857	6.20552	6.44537	6.87064	6.94629	6.85076	6.72418
ZNF18	8.02035	8.18465	7.83634	8.37077	8.51158	8.02782	8.39776	7.95099	8.12919	8.00561	8.34924	8.24548	8.12587	7.84834	8.40053	8.25683
HOXB5	0.902385	0.849794	0.861355	0.892993	0.84343	0.889595	0.854493	0.865732	0.886895	0.881111	0.909238	0.891137	0.893978	0.850996	0.863098	1.55599
UBASH3A	5.75683	4.89459	4.8477	5.50613	4.49657	5.35709	4.95477	4.912	5.96988	5.42521	5.30487	5.40079	5.31099	5.37874	5.79793	5.27108
LRRFIP2	7.6986	8.07588	7.95124	7.94794	8.73667	8.00529	8.08402	8.02747	7.7447	7.85078	8.09688	7.83486	7.94495	7.8221	7.78722	7.84228
ZNF93	4.67838	5.03009	5.1083	5.15502	6.30848	5.25431	5.51674	4.96699	5.50421	5.32188	5.2111	4.94257	5.02872	4.45517	5.23277	5.0162
IL31	0.675352	0.668495	0.664842	0.686149	0.873019	0.66551	0.754339	0.674968	0.669058	0.672333	0.683705	0.674332	0.677288	0.687658	0.672444	0.675146
TRADD	11.2969	11.5276	11.311	11.656	11.056	11.315	11.5239	10.925	11.5325	11.6124	11.5006	11.461	11.1633	11.1793	11.671	11.3564
TREX2	3.87164	4.27845	3.71037	4.12056	4.96202	4.27277	3.89273	4.20091	3.68766	3.30282	3.19642	3.485	4.20983	4.05502	3.9144	4.08872
HRH4	4.84171	3.20597	1.9967	3.6515	1.27715	2.13981	2.29253	1.63543	2.75725	3.22183	1.53287	2.44173	3.09222	3.92346	2.39218	3.69907
GPC2	6.62678	7.08341	6.243	6.07728	6.90047	6.69014	6.62186	6.0588	6.97173	6.91546	6.08709	6.6057	7.10258	5.66494	6.57822	6.53009
EPO	1.00174	0.783154	0.834311	0.792667	0.766436	0.825427	5.43602	0.779564	0.783348	0.841553	0.795217	0.843265	0.805106	0.749827	0.773538	0.784274
RARA	9.02594	6.87654	7.65015	6.07018	7.68956	9.335	6.40032	10.4588	6.3872	7.06342	6.24087	6.71622	9.29736	10.234	5.95148	7.73844
SPRR1B	1.86892	0.903237	2.66593	1.60689	1.83228	2.24409	1.13605	2.46263	0.808934	2.96883	0.853742	1.62059	2.43128	2.40931	2.43779	0.858136
CAPSL	0.84276	1.17747	2.21774	2.47574	0.939343	1.5423	1.03715	0.899251	1.02668	0.809989	0.860801	0.814353	0.811809	1.23957	4.37085	1.17195
KCNJ3	0.830454	0.88538	0.823095	0.906018	0.856313	0.844709	0.785711	0.912284	0.821119	0.866165	0.848357	0.915702	0.839273	0.85368	0.878755	2.0772
SHMT1	4.05442	4.07247	3.54268	3.7032	3.46965	3.84146	3.99327	3.48812	3.88444	4.26726	3.86953	3.66315	3.7272	3.95771	3.8483	3.39591
ZNF551	1.0429	1.91043	1.2797	1.28646	1.02538	1.11764	1.22216	1.18788	0.943701	1.1868	1.88716	1.35964	1.22869	0.992204	0.957333	1.50093
OR51G1	0.840521	0.723205	0.825633	0.761858	0.726912	0.801021	0.797602	1.64398	0.777673	0.802086	0.780374	0.800812	0.77854	0.843578	0.783926	0.767949
POLR2J3	9.1092	8.98484	8.62188	9.05559	8.95013	9.23443	9.1659	9.28657	8.67948	8.80137	8.99724	9.12415	9.24351	9.25107	9.31339	9.02711
WBP11	7.22507	6.87287	7.20773	7.35332	6.83391	7.17233	7.22831	6.7726	7.50735	7.47495	7.45936	7.44524	7.35389	7.47919	7.34726	7.07854
DOCK4	4.91917	5.65487	8.04459	4.96316	4.96568	5.93002	5.10158	6.77281	3.37628	4.4954	4.85996	5.82628	6.29358	5.94551	5.17069	4.9662
TRPS1	6.25871	5.79981	6.07269	6.20244	6.02481	5.63368	6.60079	6.01251	6.15182	5.9118	6.39158	6.56354	5.78577	6.04725	6.17693	5.953
KLHL12	4.38522	4.44832	5.7468	4.18036	5.02479	4.57253	4.75576	3.91595	4.50754	4.24629	5.00253	4.75829	4.22091	3.68032	4.63276	4.83636
CPM	2.0397	0.906555	1.5233	1.4134	2.74621	2.5456	2.45157	0.91755	0.956589	1.69762	2.37865	2.11852	1.75765	3.01841	2.0484	0.902835
NEU3	1.16827	1.20708	2.99395	1.68303	2.62019	2.0597	0.945689	2.29564	1.663	2.80761	0.991394	1.03732	0.949297	0.937636	1.60621	0.986202
PAPOLG	7.24018	7.64014	7.26834	7.57523	7.56386	7.24045	7.62059	7.28498	7.47105	7.46174	7.6708	7.7531	7.31096	7.31651	7.5705	7.30865
GRIK2	0.873107	0.962941	0.853568	1.0278	0.808023	1.00568	1.03059	1.5647	0.919575	0.987528	0.983769	0.851509	0.845412	0.876336	0.81917	1.08955
POLB	4.45823	4.74852	5.22028	4.96861	4.08684	4.79649	4.5631	5.38332	4.69524	4.22207	4.97343	4.90287	4.41989	4.58662	4.74596	4.78778
ZNF165	3.46997	4.63203	4.04262	4.57569	3.48523	3.76093	4.45927	4.22763	5.11793	5.24074	4.6769	4.90558	3.41911	3.94184	4.97256	4.6356
ZXDA	1.22648	3.12261	1.06547	1.86182	1.50529	1.36611	2.11427	2.2165	1.47859	2.07081	1.98851	2.02168	1.0107	0.957211	2.54918	2.05586
COMMD5	5.44775	5.35738	5.13766	5.19114	5.37478	5.62591	5.33626	4.70105	5.28131	4.98431	5.68957	5.19549	4.88228	4.7725	5.57756	5.37109
KIF23	3.18973	4.35644	3.22099	3.24635	2.81427	3.75838	3.26191	3.45325	3.38545	4.57084	3.1991	4.59399	2.9784	3.95961	4.37005	4.26855
HIST1H2BO	9.4447	8.61553	8.67212	8.23181	9.66687	8.8902	8.67713	9.218	7.99431	8.64989	8.1982	8.76021	8.92429	8.90211	8.46412	8.35874
ZYG11A	0.903276	0.900678	0.933353	0.948909	1.72849	0.925201	0.874108	1.11599	0.876599	1.29913	0.900936	0.99931	0.902957	1.31599	0.884983	0.888914
STMN4	0.692073	0.74672	0.699047	0.752811	1.05567	0.714039	0.669711	0.767882	0.700508	0.740057	0.713046	0.755407	0.714153	0.688961	0.720288	0.705613
GNB4	9.31245	9.59432	11.0361	9.36165	9.04339	9.26408	9.52189	10.0547	9.19495	9.23568	9.33416	9.73599	9.18231	9.09613	9.07598	9.52105
CER1	0.824637	0.881358	0.817602	0.89911	0.850973	0.838803	0.780508	0.906454	0.815848	0.860776	0.842871	0.908729	0.833574	0.847901	0.871194	0.831016
ADHFE1	4.19909	5.11769	4.73312	5.3702	4.62574	4.06268	4.73594	3.76328	5.26054	5.00059	5.61598	4.85083	5.05895	4.63051	5.69951	5.17889
TRDMT1	3.84201	4.74579	4.27108	4.44356	3.95042	3.89883	4.78726	3.36954	4.59648	4.51131	4.77709	4.63356	4.39884	3.76119	4.68794	4.4649
H2AFB3	3.40922	3.68042	3.44171	3.8573	4.64503	3.6473	3.69043	3.01985	2.7541	3.58911	2.81512	3.07654	3.27043	2.60792	3.68138	3.55141
RNPEPL1	13.2123	12.9188	12.8654	13.2039	13.276	12.8334	13.0641	12.6553	12.9882	13.0321	12.9299	12.9561	13.1781	13.2087	13.1727	13.0676
OR4C12	0.946711	0.841494	0.894585	0.854019	0.81969	0.868137	0.872469	0.843949	0.861863	0.866348	0.872599	0.869207	0.849412	0.871274	0.888506	0.847545
SNX3	9.57761	9.38077	9.58914	9.56849	9.34526	9.64309	9.34316	9.60399	9.58803	9.38041	8.90069	9.23847	8.94464	9.25484	9.08592	9.12708
TSPAN4	7.07746	7.12331	7.61465	6.88863	5.59211	7.5492	7.4377	7.38457	7.2079	7.00226	7.25401	7.2673	6.85262	7.27483	7.68241	7.32147
CCNL2	6.19237	6.75003	6.50098	7.27908	6.22554	6.21764	6.99082	5.5317	7.23876	6.7726	6.74946	6.41252	6.33115	5.51943	7.37767	6.85545
TRPC3	4.34333	3.33026	3.14877	4.62866	3.52391	3.93675	3.47962	3.21498	3.35666	3.32463	3.97022	3.8022	4.07693	2.96883	4.06762	3.42282
GTPBP3	6.63147	6.47421	6.063	6.58509	6.08022	5.91622	6.47279	5.76883	6.95512	6.8119	6.86439	6.55039	6.49599	6.39257	6.75542	6.32213
SGCB	4.4108	4.21091	3.54804	4.81092	2.29369	3.79419	4.50134	2.86777	4.31013	4.29604	5.01727	4.10827	3.78312	4.06454	4.96875	4.11573
PLK3	9.85775	9.31804	9.30322	9.1569	10.8085	9.83177	9.56224	10.4969	9.11049	9.22769	8.8958	9.2789	9.90582	10.012	9.09581	9.34253
PODXL	4.57446	4.88706	5.34857	4.974	4.61617	4.43459	5.12904	4.11755	4.87365	5.12283	5.73856	5.32516	4.36533	4.70364	5.10914	4.90441
RNF38	6.81245	6.715	6.5955	6.59578	6.98633	6.63516	6.69785	6.09786	6.95461	6.53202	7.01665	7.03439	6.72297	6.61105	6.9186	6.9065
SNAPC4	9.84163	9.15802	8.82441	9.06167	9.16348	9.07398	9.14471	8.65251	9.26654	9.00327	9.15257	8.97175	9.3444	9.10181	9.13647	9.08909
KCNJ13	0.844188	1.33249	1.77677	0.84483	1.32357	1.43219	1.37185	0.843844	1.3584	1.26593	1.49991	1.74293	1.44662	1.88672	0.909401	2.04631
KLHL17	7.53353	7.87651	7.63407	7.97459	7.33662	7.1438	7.59531	7.61202	7.64855	7.37331	7.78969	7.4986	7.79447	7.6703	7.70116	7.93297
CDC26	8.99703	9.40001	9.19758	9.45283	9.11583	9.32035	9.45781	9.09581	9.40593	9.58862	9.68838	9.39511	9.15354	9.27411	9.46842	9.42458
PLRG1	7.58103	7.55231	7.67258	7.98676	6.73546	7.70373	7.85251	7.41986	8.17054	7.76122	7.96977	7.79112	7.53585	7.81515	7.94125	7.67057
PRLR	0.815273	0.732379	0.824935	0.752797	0.723647	0.708223	0.657498	0.747381	0.677763	0.725291	0.697083	0.734987	0.71053	0.748564	0.708334	0.690726
GCNT1	4.86516	5.09607	6.01438	5.56037	5.05353	4.92144	5.42415	5.01453	6.00871	5.25781	5.26545	5.14551	4.34956	4.17161	5.191	5.26955
SEMA3B	5.43136	5.48683	5.49518	4.24407	6.29358	5.08129	5.39121	4.93294	4.75172	4.60381	4.88812	5.37106	5.51559	4.7431	4.78968	5.22835
ZNF567	5.01346	5.82309	5.57288	6.05104	5.06205	5.59786	6.03838	5.10094	6.40901	6.11803	6.2479	6.02365	5.79001	5.42138	6.317	5.98424
MSH6	5.79561	5.26198	5.16074	4.6553	6.07443	5.70141	4.66717	6.49475	4.89071	4.93415	4.93371	4.88284	5.80583	5.94272	4.86099	5.15209
TRIM60	0.956315	1.00539	0.942933	1.10311	0.946151	1.0393	0.89771	1.04875	0.908834	0.974862	0.959447	1.03265	0.96015	0.960008	0.924153	0.946207
USP5	6.14396	5.68347	6.09261	5.76461	4.83052	5.86463	5.79305	4.88333	6.02443	6.14364	5.71743	5.74595	5.62952	5.80953	6.27478	5.83726
GPR174	5.12303	5.20157	5.01129	5.52308	3.89644	4.1196	4.99713	4.40926	5.64675	5.06487	5.4978	5.19367	4.71239	5.05765	5.1465	4.98711
TMC4	5.17299	5.79836	5.92487	5.73001	7.62021	5.9671	5.46776	5.52957	5.02177	4.62982	4.25825	4.80608	5.72974	5.79791	4.90686	5.19534
MIER1	8.41722	8.44367	8.44386	8.58701	8.84381	8.48527	8.71635	8.5924	8.54611	8.25807	8.64919	8.5823	8.26099	8.35563	8.53391	8.3582
POLR2K	4.77289	5.93465	6.07851	6.71919	3.90164	5.71113	5.83105	5.3176	6.24612	6.00379	6.45437	5.82381	4.41234	5.09952	6.49178	6.06695
PRLH	3.54592	3.33687	2.29289	2.59835	3.11625	3.15428	3.17918	4.09376	3.1124	2.56839	3.29559	2.47511	2.60653	3.80925	3.38964	2.89095
PPP4R2	6.94137	6.8612	6.96492	6.65155	8.0162	6.86494	6.77513	7.0122	6.85777	6.79812	6.90821	6.89094	6.86599	6.87252	6.74901	6.86439
COG6	4.00453	4.46931	4.20279	4.44247	4.1562	4.24221	4.22092	4.21441	4.48705	4.54792	4.46311	4.58377	4.18203	4.22046	4.59835	4.39311
UBAP1	8.61797	7.93345	8.28843	7.87253	9.10451	8.53702	8.10309	8.75084	7.90435	7.90205	8.08921	8.20897	8.35497	8.63384	7.96692	8.22591
BECN1	9.51518	9.2062	9.29895	9.26073	9.6735	9.21161	9.38695	9.32921	9.35336	9.14693	9.35295	9.39318	9.38132	9.42403	9.22543	9.22886
SEMA4B	5.03214	5.27364	4.48608	4.27298	5.90973	4.63308	4.60321	4.47283	4.26496	4.14025	4.14341	4.56931	4.32994	4.42948	3.94798	4.44079
TTF1	6.50218	6.71003	6.60984	6.8337	6.57034	6.75714	6.83562	6.20179	6.88141	6.81561	6.84883	6.97856	6.28546	6.35787	6.96255	6.81576
ZNF441	4.48377	5.72693	5.08446	5.10026	4.04263	4.98081	5.2458	5.26487	5.96641	5.33161	5.33988	5.32699	4.56088	4.53658	5.63592	5.32436
RSRC1	6.03383	5.99437	5.9318	6.17262	5.17143	5.76127	5.86768	6.2052	6.16832	5.94931	6.15648	6.06783	5.90008	5.96684	5.87784	5.78775
PDPN	1.2715	0.697153	0.65312	0.711659	0.686304	0.669876	0.629551	0.709107	0.650242	0.701579	0.664072	0.707452	0.670098	0.705004	0.668235	0.659051
LBR	12.0051	12.371	11.8638	12.498	13.0692	12.2105	12.5809	11.9951	12.1034	12.1007	12.4556	12.7527	12.0539	11.7969	12.2927	12.4514
TIMM8B	9.24249	10.8733	10.745	11.1217	8.69004	10.2081	10.623	10.4362	10.7996	10.8444	11.2464	10.8755	9.27341	9.44829	10.8958	10.7671
SH3BP5	7.22246	6.94449	7.12505	7.64014	7.91759	7.15325	7.30684	6.64147	7.53924	7.51303	7.37819	7.33632	7.45617	7.49927	7.41787	7.55853
FBXL13	7.30945	6.55039	6.2807	6.90587	8.55642	7.09688	6.82614	6.81872	5.19008	4.71313	5.92313	6.95348	6.68676	5.70988	5.71482	5.88164
P2RY13	9.06061	8.54427	9.08683	8.54363	10.0204	9.16102	8.81986	8.8877	7.5651	7.55716	7.88489	8.40593	8.59037	8.56206	8.10707	8.12388
FGR	14.4132	14.1737	14.451	14.3387	14.9159	14.3608	14.6822	14.004	13.7311	13.4871	14.1063	14.1988	14.2654	14.3027	13.9216	14.2608
BYSL	6.47105	6.48968	6.75267	6.81316	5.28008	6.46025	6.0069	6.21512	6.68052	6.93133	6.63078	6.49799	6.31305	6.78553	6.67563	6.68405
FCGR2B	8.53103	8.3558	9.58135	8.06151	9.02943	8.55371	8.25776	8.3305	7.53418	7.75072	7.39404	8.18657	8.24324	8.00696	7.70198	7.3297
UBE3A	4.3536	4.75056	4.39591	5.20653	4.1423	4.34644	4.87421	3.41095	4.78595	4.82974	4.81526	4.88822	4.35376	3.9534	4.97534	4.55661
LINGO4	5.37996	4.99551	4.86357	4.79234	5.57627	5.2541	4.81701	6.08687	4.87859	4.96011	5.13095	4.83008	5.11228	5.4657	4.76874	4.86768
AQP6	1.18698	1.57687	1.14215	0.83885	1.35798	0.785808	0.755314	1.93113	0.883724	0.805315	0.797339	1.26333	1.10946	1.30324	0.919358	1.00099
LAMB3	3.82078	3.1104	3.00779	2.57061	3.46864	2.29427	3.71977	2.96252	3.26457	3.42716	3.88012	3.11625	3.04553	3.94684	3.10463	2.89866
COL4A5	0.663722	0.6797	0.663201	0.70792	0.682063	0.677829	0.654263	0.694523	1.02842	0.68748	0.925107	0.692808	0.691371	0.758877	0.888741	0.673913
BNIPL	3.0457	3.01048	2.04187	2.34822	3.62907	2.44566	3.09167	2.17339	2.28878	2.54838	2.72383	2.63077	2.27801	2.50562	2.57225	3.53282
ADAT1	5.41571	5.17198	5.25059	5.25161	6.11802	5.27359	5.50006	4.67838	5.52068	5.41603	5.52674	5.56383	5.23944	4.99166	5.72703	5.7008
CSTF1	8.07779	7.81794	7.6703	8.07928	7.71557	7.92437	8.08345	7.58882	8.03681	8.08383	8.18178	8.11465	7.78028	7.97679	8.24816	7.90367
MRC2	9.23031	9.31545	9.47811	7.90629	8.99347	8.95639	8.56243	9.56507	8.69373	9.56907	7.97051	8.23325	9.40812	10.1896	7.50293	9.70278
GHRH	0.937953	1.15245	2.54605	0.866281	1.56072	0.864637	1.11969	2.03426	1.03879	1.66867	0.880688	0.861385	1.5137	1.92146	0.87522	0.861786
ZSWIM3	5.11228	5.43625	5.27465	5.54716	4.8891	5.23093	5.35898	4.84549	5.57191	5.5717	5.44919	5.44272	5.03707	5.0457	5.56585	5.48977
SH3BGR	3.50814	3.14449	2.65858	3.48785	2.50898	2.92045	3.32373	1.91567	3.7906	2.88847	3.61809	3.27563	1.83757	3.12159	3.84213	3.17113
ADK	6.20471	6.85174	6.91831	6.97828	5.74785	6.47207	7.05522	6.03728	7.57619	7.38555	6.59991	6.84582	6.34041	6.44794	6.94918	6.65072
ADRA1D	1.06624	1.06671	1.27072	1.28027	1.08113	1.08883	0.937856	1.17979	0.948011	1.09613	1.04225	1.2739	1.02825	0.990072	0.988736	1.00588
DAOA	0.731171	0.73133	0.705415	0.723984	0.720465	0.701904	0.708539	1.67182	0.713615	0.680208	0.727967	0.685922	1.54057	0.864586	0.70762	0.721417
ITM2C	5.67331	6.74904	5.99455	6.5017	5.017	6.40063	5.86793	5.80105	6.16144	8.39118	6.46314	6.8268	5.86478	6.99087	7.76229	6.77941
SERPINF1	5.97934	7.81908	7.39821	6.96127	6.16658	6.77707	6.03742	7.36753	7.31818	7.97096	7.66746	7.30865	7.42255	8.13516	8.08636	8.13975
MRGPRX2	0.8419	0.729311	0.817077	0.761101	0.729607	1.82315	0.793703	0.744346	0.780876	0.789596	0.783904	0.787786	0.772553	1.9338	0.787172	0.765428
RN7SK	12.5781	13.2205	12.9401	12.8917	13.1411	12.5188	12.818	12.1293	12.7689	12.9841	13.0179	12.9372	12.687	11.9409	13.154	12.8132
STARD13	1.02767	1.49609	0.969456	1.04771	0.886296	0.944112	0.920061	1.84136	0.901637	1.41823	1.06399	1.07759	0.962971	0.949904	1.45144	0.98644
CABP1	1.52399	0.896421	4.34915	0.893572	0.880143	0.826624	1.21886	0.880653	0.841289	0.812815	0.874159	1.79531	0.826979	0.77994	0.828524	0.867355
SCRN2	5.05915	5.34208	5.10214	5.59378	4.88936	5.08434	5.32737	4.35093	5.84046	5.67403	5.46076	5.41197	4.90558	5.49518	5.70034	5.54738
HMBOX1	4.74557	4.51791	4.24116	4.36045	4.99426	4.12758	4.60489	3.99093	4.54523	4.43664	4.82455	4.46663	4.75584	4.07052	4.62503	4.79677
COL11A1	0.761123	0.760238	0.74615	0.756517	0.756109	0.734218	0.752318	0.740496	0.758179	0.715344	0.776783	0.72305	0.740309	0.602741	0.746341	0.755056
SALL1	0.809187	0.770128	0.761824	0.751963	0.744759	0.758003	0.757955	0.75198	0.984581	1.32727	0.772352	0.727896	0.761269	0.752318	0.762078	0.759547
HIST2H2BE	3.65637	3.25505	3.56906	2.87018	4.49587	3.46279	3.15867	3.78103	2.2918	2.52677	2.78831	3.52249	3.24304	2.21073	2.85841	2.69524
HIPK3	5.88941	5.93763	5.99039	5.62521	7.43262	5.60185	6.08773	5.48577	5.45417	5.34582	5.75579	5.63935	5.46643	5.64589	5.39766	5.62791
OPN3	5.41239	5.20383	5.10103	5.21262	4.99548	5.0166	5.18542	5.52962	5.4015	5.27287	5.27419	5.24625	4.79704	5.29489	5.19024	5.02072
RFC2	5.42987	5.60092	5.53744	5.76324	6.36255	5.75978	5.58062	5.15978	5.49282	5.58436	5.74484	5.60185	5.12135	5.37465	5.62228	5.68347
DNAL4	8.1261	7.31651	7.81234	6.02837	8.30342	9.15215	6.8058	9.66085	6.67999	7.3162	6.79015	6.84822	9.37245	9.72283	5.28862	7.68646
MYH10	0.80658	0.875727	2.26118	0.989194	0.950018	0.786002	0.777953	0.849338	0.940238	0.751326	0.83634	0.772913	0.964645	0.868421	1.56715	0.836888
GALNT10	9.00653	8.8818	9.0954	8.89663	8.88075	8.82379	8.80549	8.79371	8.64528	8.91716	9.40626	8.66635	9.03616	8.88128	8.75797	9.09772
DRD4	5.26041	6.13277	5.45833	5.47674	5.28421	5.14153	5.18904	4.81596	5.54373	5.53523	5.76759	5.63688	5.17037	5.18828	6.05658	6.10819
PAK2	8.0242	7.58388	7.74804	7.98723	8.17731	7.77001	8.25655	7.77689	7.68718	7.63859	7.90306	8.03771	7.98327	7.69408	7.64467	7.78998
GAB1	3.53013	2.60792	3.58195	1.74885	3.928	3.19372	2.97994	3.51852	2.53527	2.64046	1.97208	2.92172	2.62572	0.894012	2.62384	3.2128
HIST1H2BD	7.84858	6.83293	7.08649	6.54066	7.82268	7.25391	6.80343	7.51261	6.17682	6.75943	6.23889	6.87252	7.19749	6.92739	6.70745	6.7214
IQCH	0.822884	0.773694	0.961674	0.788928	0.89596	0.833964	0.92356	0.860776	0.915636	0.844237	0.793482	0.847375	1.83332	0.78183	0.935535	0.924094
CTXN1	7.81113	7.02001	7.11591	6.32213	7.99172	8.22114	6.45735	9.99713	6.55758	6.78005	6.53829	6.40476	8.27084	8.87223	6.1343	7.163
NKPD1	0.722909	0.723415	2.1228	0.729773	1.02905	0.74324	0.723239	0.730467	0.713447	0.950408	0.720477	0.761824	0.733707	0.656275	1.63017	0.711186
PRB2	1.1347	0.912729	1.6445	0.86169	1.32998	1.55114	1.08853	1.14508	1.12846	0.731445	0.700518	0.732676	1.44939	1.37813	0.688528	0.944376
FAM47B	0.639515	0.625423	0.621571	0.630949	0.629006	0.615962	0.995801	0.623428	0.638876	0.606978	0.685459	0.610591	0.62265	1.08752	0.63079	0.972477
TLL2	0.804916	0.806127	0.794479	1.32843	1.51692	0.807848	0.779029	0.830405	0.839327	1.92298	0.806531	1.03245	1.01794	0.821844	0.774497	1.11566
ITIH1	2.45954	2.84484	1.75152	2.34652	0.99484	3.24093	1.3466	2.56086	3.34889	2.77093	2.85491	2.6151	1.31203	2.72937	2.90056	2.81594
LY6G5C	4.45093	3.43158	3.73507	4.22295	4.36825	3.75983	3.52587	4.51033	3.64118	3.56937	3.98335	3.90749	4.11693	4.70183	4.39971	4.036
SAV1	6.31633	6.92585	6.67585	6.94524	6.28592	6.60976	6.65659	6.67269	7.50716	6.96516	7.0107	6.81168	6.10819	6.38103	6.86154	6.45905
PPP2R3A	1.63859	3.19599	2.69485	2.65268	2.34549	1.49193	3.02047	1.94094	2.51552	2.54134	3.52569	2.48991	2.35389	2.25577	3.33246	2.36087
FGF14	0.716881	0.700637	0.682624	0.687186	0.692849	0.676372	0.698318	0.685804	0.983542	0.643255	0.706922	0.655719	0.671953	0.579185	0.689777	0.693922
CPT1A	6.94994	7.16042	7.05897	7.12126	7.45242	6.37383	6.92207	7.49998	7.3873	6.75683	7.05925	6.71771	7.0782	7.73976	7.77502	7.70822
NINJ1	14.2121	13.6104	13.8486	13.4054	14.5253	13.8367	14.0445	13.8367	12.954	12.6288	13.3042	13.8367	13.3962	12.9781	13.0009	13.3724
OR10H1	2.31718	0.93882	0.901202	0.986202	2.31586	0.950046	1.32196	0.960707	0.868188	0.922037	2.30637	0.942019	0.923244	0.927597	0.897301	0.914869
USP8	7.10576	7.29192	7.27398	7.53439	7.59919	7.16273	7.54265	6.8516	7.51877	7.13536	7.17998	7.66651	7.02797	7.01435	7.34351	7.02155
TBRG1	6.73666	6.71622	7.17998	7.52124	7.32525	6.85351	7.37168	6.50401	7.15128	6.97903	7.2877	6.73477	6.65064	6.45498	7.31651	7.20028
RPL28	6.98342	6.72584	6.73978	6.57874	6.73593	6.65919	6.88827	6.38356	6.91665	6.98811	6.62778	6.89787	6.82141	6.74235	6.79482	6.62534
KCNK1	1.32899	0.854689	1.4422	1.24606	0.845625	1.20745	1.08597	0.868199	1.39869	1.59278	1.22576	1.17322	1.80636	2.24395	2.09227	2.21154
FUT1	2.44572	1.62313	1.38821	1.54078	1.50038	2.54194	2.09672	2.04587	0.96337	1.13055	2.17271	1.24648	1.0672	2.16658	0.963165	1.04473
ABTB2	4.75474	5.61008	8.05074	5.78645	4.55964	6.45861	4.43221	6.31736	4.693	5.14131	4.87641	5.39766	4.68521	5.38376	5.77001	5.35285
UBE2MP1	7.23262	6.28284	6.52489	6.48498	7.03526	7.04684	6.56064	7.01206	6.42806	6.58314	6.54537	6.56703	6.74873	7.19219	6.60594	6.54489
ZCCHC8	9.05319	9.38383	9.17781	9.47149	9.09018	9.10451	9.47473	8.76505	9.47068	9.4447	9.60966	9.42503	9.08992	8.72343	9.52412	9.42283
TMEM67	0.765686	0.682733	0.776392	0.709263	0.680503	0.760152	0.749195	0.69786	1.05479	0.873212	0.708238	0.758794	0.740934	1.43765	1.07493	1.7498
TSPAN3	5.11583	5.95788	4.83446	5.50734	4.7535	4.41936	5.66964	4.29689	6.26936	5.86518	5.67231	5.60588	4.9235	4.44321	5.55626	5.37931
GSTA4	1.95556	2.59807	2.37493	3.2296	1.52016	2.23248	2.02203	1.21505	3.54946	3.2531	3.47547	2.41986	1.92111	2.21416	3.91248	3.17868
ARID1A	7.80644	7.16592	7.52469	7.40101	8.10067	7.57761	7.43431	7.21739	7.38575	7.54297	7.2813	7.54508	7.80535	7.77689	7.57076	7.35175
PLAG1	6.95653	8.00235	6.59467	6.89094	6.05788	7.07565	7.39271	6.58038	8.37849	7.92137	6.83867	7.42094	6.65573	6.38895	7.76359	7.12278
ICOSLG	4.99345	4.56827	4.60183	3.86722	4.67186	5.7661	5.20901	3.92565	4.71253	5.51364	4.43921	4.92915	4.74545	4.43127	4.71398	4.39379
GAGE1	0.724798	0.70736	0.720067	3.28577	0.71074	3.33161	0.990828	2.2886	0.721663	0.702397	0.738145	0.706862	0.727017	0.663081	0.714733	1.00392
PKNOX1	8.66988	8.47381	7.97599	8.54259	9.58284	8.67821	8.783	7.7823	8.45386	8.40562	8.53662	8.62347	8.7169	8.42989	8.6261	8.63199
TMEM74	0.723479	0.653485	0.697255	0.661396	0.649298	0.676706	0.693875	1.4011	0.684708	0.674588	0.680766	0.674351	0.665315	0.70786	0.678436	0.667424
KIFC2	4.93711	4.93955	4.32922	4.84959	5.65128	4.99797	4.87988	4.80465	4.74083	4.31122	4.50545	4.49875	5.15412	5.50065	4.67017	4.719
CPNE6	3.3431	2.86268	2.43959	2.99325	3.20805	2.67571	1.51171	5.04922	1.54216	2.72057	1.74807	0.726369	3.60529	0.693642	1.98358	2.54848
GLIS3	1.58091	0.717185	0.697454	0.72773	1.16018	0.70716	1.15846	0.72454	0.792663	0.712296	0.696014	0.720485	0.70243	0.933985	1.62064	1.65289
TP53BP2	6.58979	6.38477	6.83131	7.10856	6.1186	6.75783	7.03727	6.27911	7.16241	6.47344	7.07698	6.8126	6.35206	6.6282	6.77892	6.77679
CLDN10	0.772076	0.797756	1.26259	0.787949	0.78422	1.58405	1.39993	2.05626	0.761972	1.17533	1.14938	1.37148	2.13469	1.88914	0.88506	0.780757
GDPD5	4.39852	4.23519	4.15126	4.35857	3.30567	4.46732	4.0383	3.89348	3.87613	3.79622	3.9468	4.01575	4.22575	4.48772	4.40224	4.39625
ARHGEF18	6.84481	6.78908	5.76233	6.05788	6.64057	6.2143	6.59416	6.22582	6.69125	6.67976	6.19523	6.60172	6.83561	6.16335	6.23705	6.54036
KRTAP6-3	5.56857	4.86066	5.30874	4.98412	6.90613	5.99796	5.1994	6.74925	4.4754	4.49251	4.59135	4.80196	6.05959	5.85464	4.14265	5.3878
PPP2R5C	7.5845	7.94041	8.28205	8.40763	7.57662	7.80187	7.84958	7.71843	8.07119	8.05577	8.13392	8.03939	7.86215	7.72958	8.25071	8.0782
KIF3B	6.7894	6.63147	7.01412	7.38482	6.44388	6.94861	7.15007	6.7249	7.12892	6.99479	7.08528	7.03038	6.66856	6.80882	7.27183	6.89619
TANC1	0.688231	1.39603	0.698403	2.55685	3.59153	0.70871	2.081	0.742945	2.84803	2.93818	3.42951	1.52929	0.707303	0.618034	0.990193	1.78153
STAG2	7.82473	7.85164	7.81944	7.94065	8.6243	7.65864	8.38498	7.58107	7.82376	7.50003	7.80504	8.08207	7.67588	7.23942	7.62276	7.90124
STYK1	3.06988	2.52167	4.88381	5.47501	3.72782	4.11504	4.89196	3.90109	3.79898	3.44699	5.01043	3.2949	2.91168	3.64001	5.11453	4.82966
LETMD1	8.34683	8.49058	8.04604	8.68174	7.84796	8.42942	8.66164	7.99407	8.88384	8.72348	8.62139	8.64241	8.38387	8.3149	8.81835	8.40506
P2RX2	6.04731	5.39799	5.90881	5.25735	7.19025	6.98878	5.53502	7.66688	5.30756	6.05456	5.50787	5.38199	7.25903	7.53789	4.28453	6.12051
NEK3	4.89887	5.70557	5.75525	5.9566	3.76874	5.4309	5.77998	4.73686	5.88808	5.55214	5.7124	5.5413	4.99975	4.5771	5.68322	5.73001
GCDH	6.9268	6.73546	6.72373	6.91044	6.38955	6.64572	6.87113	6.13694	6.94554	7.11649	6.74679	6.80729	6.93284	6.65659	7.09158	6.8691
PDE3A	0.899351	0.895362	0.880954	0.914004	0.874423	0.894258	0.87165	0.916499	0.863461	1.57452	1.71112	0.892958	0.88134	0.853991	0.864983	0.893324
MIOX	3.41248	3.30557	3.50358	3.57806	3.48812	3.82091	2.66168	4.71058	3.06739	3.66273	3.12116	2.87849	3.44417	3.61859	3.60536	3.28014
TRIM14	6.47361	6.45861	7.9222	6.38708	6.01357	6.27817	6.22513	6.82964	6.72694	6.51255	6.1957	6.61183	6.54269	6.48731	6.45978	6.20473
KRTAP5-6	2.22297	1.56549	1.96387	1.43765	2.57438	2.42711	1.16884	1.64494	1.22801	0.573021	1.44536	0.818145	0.907218	2.40648	1.23406	2.56228
ITIH5	0.808281	0.840375	0.79155	0.828586	0.977684	1.43787	0.779803	0.876108	0.991658	0.790712	0.833241	0.78889	0.812828	0.808389	0.796315	0.797363
NUP93	6.15937	6.22192	6.94234	6.78134	5.36233	6.3687	6.1471	5.69854	6.3858	6.30848	6.3206	6.57957	6.21376	6.31394	6.74033	6.32234
HSD11B1L	3.03867	1.33569	1.97925	3.1407	2.50714	2.65937	2.69556	1.86712	3.12957	3.59188	2.38977	2.51257	2.79155	2.2896	3.69867	2.21774
ALDOA	12.0835	11.4925	11.7193	11.6098	12.2727	11.8818	11.7969	11.5938	11.5119	11.6817	11.6693	11.8526	11.9555	11.9391	11.8559	11.8653
CHCHD4	7.10195	7.41597	7.35856	7.67421	6.54822	7.27049	7.44099	7.1694	7.46391	7.62142	7.59256	7.73507	7.13478	7.2724	7.59206	7.60917
ELOVL5	7.44776	7.61979	7.76487	7.73335	8.18091	7.52265	7.62224	7.41647	7.72452	7.39948	7.6705	7.84676	7.46093	7.24453	7.53183	7.53643
CNOT2	6.61949	6.12616	6.29408	5.44834	6.11619	6.02516	6.00362	5.13067	6.43321	5.85718	6.02037	6.24878	5.87864	5.84528	6.24199	5.3306
ZNF593	7.93891	8.32383	8.38757	8.38875	7.07533	7.9958	8.14586	8.17213	8.38932	8.96165	8.26718	8.4802	7.74721	8.5728	8.50514	8.06878
DNAJB4	3.60634	2.62993	4.06564	2.62193	2.08287	2.73369	3.63016	2.64975	3.78146	3.37873	3.62117	5.06787	3.1422	3.31441	3.55367	3.67732
CD53	6.84136	7.70998	7.34819	7.22659	7.10124	6.45023	8.10267	6.9933	8.34642	7.31131	7.47	8.16389	7.56863	7.52753	8.26153	8.03653
EPS15L1	8.5498	7.83245	7.58558	7.58003	8.86815	7.92908	8.14619	7.96565	7.29636	7.42769	7.69566	7.90752	8.3991	8.10577	7.48373	8.00827
SYCP1	2.74068	1.87658	2.60268	1.8432	3.15462	1.9839	2.71075	3.28976	2.5588	2.46012	2.11405	2.17262	3.17622	3.60859	1.76448	2.96759
C1D	6.8888	7.06113	7.44762	6.87834	7.32154	7.17999	7.35434	7.71463	7.33806	7.25534	7.28298	7.23981	6.96363	7.15965	7.38255	7.27358
LDOC1	7.05696	7.38391	6.41025	7.10111	6.19893	7.03333	7.35332	6.42692	8.15768	7.49611	7.55476	7.18961	7.22332	7.3602	7.52438	7.22246
SLC6A15	1.16439	0.931608	1.0789	0.994943	0.919986	0.988601	0.947109	0.952417	0.944979	1.02585	1.00056	1.04244	1.00159	0.964924	0.984671	0.953316
GAB2	10.3829	9.66146	9.97702	9.37142	11.4243	10.0081	10.0501	9.98844	8.55761	8.88005	9.24746	9.76834	9.87458	9.68227	9.22248	9.49744
SLC6A11	1.02968	0.880568	1.80742	0.909811	0.869977	0.931497	0.917896	2.39976	0.910101	1.70997	0.936652	0.956447	0.906735	5.54216	1.00228	0.91232
DEK	7.98114	8.37531	8.96863	9.10878	8.02747	8.45344	8.80865	8.41581	8.73234	8.43362	8.96047	8.54922	7.88855	8.27291	8.63852	8.53495
MAGEA1	0.736094	0.744306	0.740097	0.778922	0.745782	0.751181	0.723279	0.761439	0.71649	0.73999	0.748832	0.747133	0.755791	0.804996	0.742898	0.740025
ADAM7	0.633262	0.67311	1.47029	1.63597	0.660253	0.973177	0.628029	0.679574	0.637969	0.694139	0.645425	0.694661	0.651158	0.616002	0.644147	0.6419
GRTP1	0.77955	0.725848	0.803025	0.743433	0.721526	0.788861	0.772998	0.733941	0.742156	0.803165	0.750097	0.802706	0.769723	0.757665	0.734566	0.746733
HAP1	4.52682	3.67777	4.26593	3.16172	4.55047	3.75381	4.35703	4.09667	3.59754	3.67902	3.7213	3.93629	4.1313	4.34464	3.83304	4.18094
KCNK17	2.20849	4.20114	1.61097	2.48058	1.72708	1.86713	1.99089	1.66631	2.57525	3.8727	1.35427	3.15362	1.3528	4.05167	4.66996	4.12586
VILL	5.69609	6.04382	6.03288	6.52903	5.58772	5.64016	6.31274	4.84885	6.34263	6.14733	6.20105	5.99905	5.66336	5.49169	6.84264	6.10528
TERF1	5.86614	6.41452	5.83206	6.44458	5.64395	5.94175	6.27803	5.65747	6.48188	6.2237	6.53597	6.29538	5.92151	6.14127	6.34812	6.34941
IPO7	7.02508	7.15807	7.09452	7.35623	6.02307	6.93965	7.34569	6.83629	7.43756	7.49325	7.23194	7.35386	6.9674	6.97194	7.34986	7.18429
SLC24A5	0.623343	0.594194	0.600777	0.594128	1.58651	1.07723	1.84461	0.590929	1.16195	0.58226	1.63106	0.585057	1.56467	2.3581	0.605695	2.15017
TEX9	0.932479	0.856668	0.94275	0.879501	0.851862	0.944786	0.964963	0.869074	0.889342	0.929749	0.892432	0.951881	0.907758	0.872086	0.868114	0.889074
DCAKD	2.52853	2.49487	2.56354	2.89918	2.75821	3.2269	2.47808	2.80279	3.34621	3.4479	3.00094	3.09535	3.15593	3.30694	3.37773	2.86344
CORO7	10.9453	10.4632	10.5618	10.8537	11.2609	10.7415	11.0247	10.4617	10.6134	10.681	11.1653	10.8523	10.7895	10.9678	10.7106	10.8887
PROX1	0.827203	0.798513	0.846153	0.806746	0.779346	0.839537	0.817926	0.795235	0.798266	0.854147	0.81176	0.857387	0.819608	0.755694	0.787747	0.79833
NUDT17	3.98899	4.58608	4.30512	4.66883	3.34859	4.25536	4.17926	3.45776	4.69422	4.41427	4.45956	4.55576	4.10695	3.82279	4.66184	4.60051
CYB5R1	9.06698	8.72722	8.8958	8.57754	9.01634	9.2674	8.96619	8.91716	8.78229	8.75159	8.67396	8.72997	8.80616	9.18739	8.79113	8.71866
VAPA	6.92895	7.05985	6.4834	6.98276	7.68912	7.03686	7.25459	6.74284	6.84586	6.76369	7.083	6.9181	6.82911	6.83741	6.88759	6.70488
WFDC11	0.741703	0.74087	1.12928	0.731789	0.739883	0.709707	0.989577	0.721236	0.742501	0.691489	0.756808	0.700785	0.716754	0.57832	0.7255	0.735749
FECH	4.67554	5.44278	6.25209	4.09475	4.32005	5.02555	3.73691	5.57073	5.79029	5.40503	5.05532	4.63476	3.71503	4.81477	5.29019	5.6264
ANKS1A	5.10249	5.69622	5.17257	5.57237	5.14809	4.53105	5.00545	5.7832	4.8853	5.28253	4.6618	4.75086	4.8749	4.6886	4.79099	5.00301
MTRF1	5.38913	5.89111	5.44072	5.70227	5.53697	5.6197	5.81574	5.19507	5.99435	5.98153	5.74735	5.66679	4.8912	5.09117	5.86153	5.69501
OR11G2	1.06089	0.989542	0.957817	1.14675	0.935379	1.02922	0.929366	1.10679	0.935956	1.03727	1.00074	1.27062	0.99186	1.00865	0.959563	0.993468
SYAP1	7.25531	7.21739	7.26739	7.1847	7.19324	6.9268	7.12689	7.23796	7.2154	7.6059	7.17607	7.44844	7.26606	7.25934	6.95999	6.95101
TMEM53	0.931342	1.88455	0.887265	1.57383	0.865268	0.88436	0.860225	0.903127	2.47948	2.40181	2.41844	2.59215	0.874638	2.65896	1.52045	1.87679
DAG1	3.9461	4.13084	4.61286	4.27879	2.65352	3.32547	4.38095	3.72529	4.33002	4.10105	4.49676	4.28472	3.83777	3.72684	4.51857	4.25982
OR5H2	0.880798	0.831111	0.864556	0.865975	0.818433	0.875945	0.941996	2.12157	0.825789	0.860306	1.66425	0.859475	0.849718	0.881623	0.833238	0.998785
KBTBD4	5.62603	5.743	5.91266	6.36821	5.77883	5.57094	6.06409	5.28302	6.32849	6.03557	6.08782	6.00697	5.61415	5.74527	6.38905	5.80511
LAMA2	1.58385	1.17814	1.51047	2.08494	0.688531	0.735048	2.03555	2.7804	1.88107	0.718	3.0971	2.91016	2.08991	2.02533	2.32418	2.24036
GPS1	7.87084	7.47395	7.76475	7.74491	7.20773	7.64284	7.56306	7.19486	7.7625	7.90435	7.6179	7.61635	7.61487	8.0162	7.9837	7.72183
SGPL1	8.01714	8.05586	7.90205	8.30135	8.05323	7.91489	8.13893	7.41843	8.11869	8.02233	8.38548	8.27508	8.02329	7.77211	8.03942	8.30286
GAP43	0.613948	1.03396	0.614835	0.662646	0.642711	0.628294	0.603601	0.796792	0.612286	0.644886	0.627364	0.642051	0.635042	0.728833	0.63001	0.625334
USP43	0.794058	0.693819	2.43182	2.03469	2.64655	2.25133	1.50093	0.703289	2.02262	1.67303	3.10512	1.76034	2.26491	3.11197	1.82984	2.66859
INSIG1	7.77211	8.1289	7.96164	8.34512	7.17126	7.62512	7.91054	7.48192	8.09609	7.87727	8.29174	8.09355	7.66787	7.74865	8.02087	8.16085
MYH11	2.77589	3.7215	3.0802	2.52137	3.16403	2.4652	3.68225	2.24302	2.45916	3.91337	2.59614	3.09051	2.67533	2.62325	2.7683	2.75301
MTRR	1.60525	1.62281	2.06168	1.82799	1.01168	2.73179	1.37475	0.849217	1.95186	2.72056	2.12897	3.61505	0.835389	1.2668	2.10962	1.67254
PDIA6	6.76472	6.5063	7.44049	7.41563	6.36108	6.62892	7.24332	6.29538	6.80423	7.97135	7.29872	7.30274	6.47279	7.45266	7.63475	7.24885
CKM	1.66352	2.56458	3.13662	2.64097	1.08815	2.87782	2.5766	2.56038	2.85213	2.59355	3.15623	2.07603	0.76134	2.36594	2.20106	2.9697
ZNF620	1.95032	0.792266	0.879141	1.57279	2.24018	0.881201	1.93615	0.80788	1.52551	2.20757	1.65338	0.945998	3.07187	2.77632	1.38017	1.96113
WFDC10B	1.04998	1.08606	1.0141	1.29704	0.987274	1.11464	0.935792	1.19005	0.945447	2.15938	1.0429	1.20734	1.03259	1.30115	0.972161	1.00025
NAT10	10.0164	9.31901	9.7516	8.58085	10.2185	10.9536	8.9954	11.7801	9.03022	9.40897	9.02174	9.04183	11.1731	11.4325	8.08051	9.96799
IFNA7	0.934993	1.19266	0.94522	0.87792	1.04975	0.943145	0.904175	0.869612	1.53955	0.928837	0.890165	2.0816	0.905781	0.880436	0.870427	0.889642
OTOS	4.96422	4.20218	4.51053	3.57228	5.23093	5.49687	3.78561	6.7792	4.14506	4.07257	3.70986	3.77174	5.28475	6.42532	3.8889	4.43903
SNX6	8.08732	8.49602	9.10967	8.84855	8.35391	8.71946	8.74666	8.78515	8.48679	8.35617	8.54298	8.72607	8.38677	8.25019	8.66765	8.39155
RNASE11	0.717929	0.685253	0.682851	0.873533	0.678035	0.672945	0.761698	0.867484	0.697249	0.649935	0.697605	0.655793	0.691503	0.670895	0.684863	0.683586
NRG4	0.818021	2.20451	0.823121	0.916662	1.87544	0.801083	1.24659	2.31357	1.51736	0.804643	0.761306	1.40436	0.777149	2.01472	1.33709	1.9209
RPS6KA3	8.55762	8.72384	8.38401	8.76348	9.67346	8.59043	8.94863	8.2905	8.6315	8.67621	8.91691	8.76177	8.58238	8.39507	8.79775	8.64255
ZDHHC23	5.29154	5.01365	5.17927	4.31623	4.03329	5.49049	4.88574	4.77589	5.43828	4.9232	4.62265	4.79951	5.02899	5.05818	4.07693	5.50616
SCYL1	11.0413	10.7075	10.7951	10.8849	11.6961	11.1319	11.1997	10.7558	10.7609	10.7566	10.8992	10.7969	10.8537	10.8764	10.9076	10.8663
MCM3AP	6.72969	6.76451	6.85347	7.0149	6.43273	6.81447	6.87473	6.13453	7.072	6.83956	7.0714	6.82591	6.87699	6.59824	6.97733	7.08322
LCE3D	1.3368	4.3288	1.26555	1.64293	3.14463	2.72577	0.994057	3.89006	2.06472	0.859475	2.13299	0.867941	2.67157	3.04643	1.30344	2.28811
SPRR2G	1.04023	0.976996	0.924016	1.45714	0.934597	0.992303	1.56513	1.00839	1.51849	0.959026	1.3856	1.0258	1.589	0.945358	1.00444	1.62581
HCN4	0.747374	0.683511	0.909216	0.704116	0.680752	0.73729	0.728531	0.698012	0.707552	1.40437	0.912099	0.744645	1.35442	1.0696	1.06512	0.708321
THAP1	7.44014	7.80506	7.70276	8.08215	7.36129	7.72767	8.05466	7.60214	8.02809	7.92311	7.99739	7.91674	7.18881	7.4109	7.97051	7.78935
IFT74	2.00093	2.80527	2.23642	2.34791	2.23862	2.23806	2.63787	2.01777	2.83803	2.36338	3.04408	2.63118	1.74073	2.15192	2.3844	2.26891
ZNF706	4.07241	4.27239	4.17088	3.86928	2.91016	4.32462	4.29349	3.36206	4.47636	4.4339	4.39947	4.85075	3.83624	3.96267	4.4789	4.34932
LTA	5.93296	5.75848	6.50401	5.33439	5.76108	6.25258	4.82853	7.68818	4.69031	5.37796	4.97629	5.65602	6.62057	5.95234	5.15121	5.33276
RAPGEF6	3.74591	4.0483	3.72821	3.51289	4.46004	4.17723	3.99217	3.33428	4.47216	4.06769	3.86673	4.4742	4.60455	3.76092	4.17353	4.04959
NDRG3	5.46826	4.82831	5.09743	6.00871	5.35815	5.27165	5.80163	4.67796	5.52369	5.67501	5.52762	5.54659	5.42716	5.67324	5.84266	5.25814
SNX16	2.92746	2.92081	2.92931	4.32575	3.55911	3.19053	3.57349	3.35164	2.95999	2.8563	4.0256	3.86928	3.15725	3.43693	3.82388	2.9087
ASB17	0.859469	0.885687	1.40461	0.916302	0.870443	0.885877	0.828123	0.906932	0.826833	0.871927	0.86746	0.884599	0.875942	0.895718	0.872715	0.862187
MDK	6.382	5.59378	6.94968	4.67861	5.57816	6.18501	4.47061	8.022	4.45157	4.86516	4.37004	4.78051	6.24003	7.00866	4.33331	5.26902
TIAL1	5.50208	6.10847	5.49268	5.61087	6.31305	5.62791	5.49713	4.91838	5.81639	5.53594	5.70491	5.38501	5.42255	4.19821	5.93763	5.93268
HIST1H2BJ	6.83359	5.84593	6.30787	5.8183	7.01611	6.24548	5.90035	6.91722	5.31375	5.86509	5.68836	6.05005	6.20356	5.91696	5.80614	5.80681
JMJD1C	6.90382	7.19088	7.58352	7.35023	7.93831	6.96127	7.85349	7.02574	7.04222	6.66856	7.05188	7.54562	6.7521	6.67794	7.01969	7.0043
GPR107	7.361	7.13112	7.38643	7.09178	7.8451	7.18848	7.33306	7.10296	6.94769	6.99718	7.0697	7.16165	7.26374	7.30456	6.93346	7.14792
DMXL2	5.77305	4.97612	5.09722	4.6375	4.79292	4.42062	4.90441	5.13539	4.99607	4.01871	4.70394	4.94501	4.13291	4.44378	4.32462	4.67255
TAF13	4.62646	4.64261	4.85739	4.42395	4.71332	4.15737	4.68254	4.48579	4.41931	4.71217	5.06298	4.73393	4.10941	3.91546	4.87879	5.03992
OGN	0.693961	0.714804	1.22527	0.644322	1.36215	0.659293	1.0429	1.18956	1.13871	0.650308	1.24411	1.07437	0.649504	0.688601	0.801952	1.21804
FZD6	1.69551	2.09596	3.34532	2.89068	2.41153	1.58313	3.15943	0.753245	3.76041	3.35832	2.5024	1.83653	0.86816	1.66237	3.03705	2.68191
CELSR2	3.57415	2.17763	0.836981	2.6981	1.68955	0.813135	0.995142	0.750817	3.19514	2.66048	3.11176	2.08203	0.787892	2.48786	2.85941	2.62237
P2RY11	3.74095	4.22763	4.22134	4.20332	3.9773	3.80963	4.24592	2.81985	4.3824	4.46772	4.72199	4.07285	4.24384	4.56667	4.65488	4.5188
TRUB2	6.34745	6.47821	6.52919	6.69113	5.63521	6.19641	6.37527	5.82453	6.61839	7.03216	6.83507	6.7086	6.45927	6.54969	6.72638	6.59602
YIF1B	3.86956	4.28874	3.59522	3.45419	3.58267	3.57389	3.95233	3.76195	3.69054	3.66666	3.99183	4.34466	4.05926	3.95748	3.66564	3.71933
CMAS	4.55988	5.0256	4.9874	5.18958	3.83948	4.60758	4.73453	4.27379	4.93783	4.96956	4.97379	4.9611	3.97881	4.48342	4.93139	4.8393
MRPL21	9.21355	10.1087	9.72612	9.85943	8.46554	9.70066	9.8359	9.77731	9.93853	10.1617	10.2517	10.1636	9.4541	9.34014	9.93784	9.97299
SMARCAD1	5.42402	6.66423	6.29446	6.81135	4.86298	6.12184	6.53915	5.02791	6.78347	6.65832	6.60848	6.66981	5.60537	5.98723	6.8311	6.52209
DARS2	4.6739	4.73023	4.72847	5.42553	3.8962	4.72581	5.15526	4.30703	5.16983	5.54812	5.45215	5.24839	5.38246	4.97343	5.41082	4.79117
GTF2H3	3.76093	4.21767	3.83864	4.56511	3.442	4.16199	3.92371	4.45844	4.57101	4.72847	4.78595	4.40031	3.82873	4.2094	4.66486	4.41775
UTS2R	11.9707	11.1319	10.9296	10.649	11.8885	11.3212	11.475	11.9658	11.5892	11.3564	11.689	11.0203	11.6266	12.2672	11.1822	11.1338
LMCD1	2.43182	2.9254	2.5631	2.84863	1.02742	3.63676	3.20973	0.866946	2.52392	3.938	3.10671	2.24873	0.699952	2.88114	3.06209	2.94924
ELOVL4	1.10023	1.60644	0.955354	2.00771	0.921024	0.995142	2.62843	1.06633	1.39263	2.93737	3.54895	1.70288	1.01037	1.04254	1.56535	1.01129
SCN4A	0.757195	0.754262	2.84269	0.750248	0.751882	1.27598	1.0315	2.02663	2.62465	1.70443	0.772369	1.44605	1.08864	0.598704	1.79184	0.751045
MSH3	7.20421	6.71062	6.87255	6.56055	7.05372	7.57812	6.75921	7.94708	7.0285	7.10593	6.98184	6.98997	7.77794	7.81824	6.73865	7.14558
RNASE4	3.50657	2.38956	3.55529	4.0005	1.72276	3.95068	4.61885	1.88514	3.51107	2.54509	3.6743	2.89735	2.15037	4.03329	3.51463	3.3385
CST3	9.63005	9.42173	9.69079	9.18306	8.90954	9.57117	9.50548	9.56877	9.12877	8.92725	8.99448	9.4416	9.1025	9.65401	9.12767	9.26695
SMOX	9.49353	8.51751	8.48021	6.92138	8.80647	8.29046	6.61759	9.80135	8.25771	7.84933	7.50957	7.27663	9.2703	8.91281	6.94396	8.23815
CLCN7	6.89318	6.33643	6.97571	6.22429	6.39549	6.25721	6.45468	6.09313	6.3359	6.13078	6.334	6.41679	6.27648	6.50233	6.18924	6.34473
TBC1D19	3.51639	4.39481	3.46623	4.57825	4.27121	3.13577	4.21179	2.51277	4.2493	4.09421	5.19503	3.4353	3.72889	4.12758	4.60776	4.10338
PROCA1	5.1239	6.00017	5.2765	5.9308	5.52583	5.28999	5.35261	5.22754	5.0791	5.5215	5.391	5.29735	5.0481	5.25239	5.67828	5.33831
POLR2L	12.0964	12.1118	12.3678	12.2246	11.1971	12.0523	12.2943	11.8653	12.1118	12.6139	12.3697	12.3046	11.9968	12.2137	12.5325	12.1345
ANXA6	9.06656	8.67253	8.89205	8.92429	8.5032	8.51657	8.95574	8.36342	9.25532	9.58803	9.4821	8.94192	9.19495	9.04266	9.65132	9.43621
TTTY8	0.868919	0.911662	1.19566	0.955711	0.897859	0.906361	0.835662	0.933171	0.840741	0.89333	0.880393	0.913629	0.892875	0.911981	0.888257	0.876114
MYCN	0.898089	1.9082	0.90231	0.830812	0.791592	0.877644	0.866228	0.819959	0.961248	1.60542	1.91982	1.60542	0.850886	0.887491	0.845078	1.29878
APEX2	7.42793	7.27339	7.36991	7.42279	6.81635	7.40854	7.23684	7.31737	7.10082	7.60058	7.4092	7.34022	7.32164	7.7891	7.49889	7.53689
ATIC	7.3546	7.39421	7.63803	7.82891	6.69722	7.29447	7.55295	6.76284	7.99981	8.1134	7.75897	7.81617	7.73359	7.63054	8.03796	7.41295
SOD2	12.9755	12.7981	12.8092	12.3115	13.543	13.0415	12.9326	12.6744	11.2328	11.7594	12.218	12.7834	12.9857	12.3967	11.7742	12.1019
CLEC7A	5.42114	6.09788	5.99711	5.59894	6.63241	5.40067	5.84112	5.6976	5.43169	5.12369	5.99377	5.51683	5.02433	4.60724	5.39632	4.84791
GRIA4	3.13343	2.8739	2.44121	2.50777	2.96143	2.59729	2.9544	2.92801	2.6031	2.56697	3.00802	2.53093	2.74336	2.41047	2.64211	2.70143
ZC3HAV1L	7.66025	7.41488	7.11804	6.90327	7.88062	7.30514	7.00032	7.80873	6.975	7.11934	7.11773	6.9136	7.44782	7.29128	6.78837	7.14986
LEPROTL1	9.30994	9.56014	8.9833	9.22303	9.14445	9.26544	9.3758	8.98911	9.71237	9.67567	9.20609	9.43241	9.42205	8.90755	9.5357	9.3042
DOCK3	4.08584	3.17996	3.40254	4.42773	4.61467	4.05444	2.33221	6.67436	2.9442	2.16282	2.53965	2.90304	4.02669	4.2872	2.46286	3.38289
TSC1	5.32283	5.04707	5.19849	4.99164	5.02973	5.0022	5.02139	5.00821	5.56675	4.8113	5.12734	5.256	5.0467	4.98394	5.22361	5.3609
TAOK3	7.67997	7.49145	7.57598	7.52723	7.95441	7.54709	7.65452	7.23653	7.51338	7.40041	7.71084	7.69003	7.63703	7.61748	7.60052	7.79378
SPATA20	6.89863	7.12362	7.08004	7.07923	6.82137	7.19636	6.27339	7.45645	7.11618	6.40828	6.55672	6.90587	6.96771	6.92665	7.3406	7.23124
SLC3A1	0.841516	1.11883	0.857251	0.798422	1.12173	0.760012	2.30635	1.0722	1.22143	0.851506	0.791615	0.857933	0.82177	1.46012	0.792365	0.977851
CD320	7.72569	7.12715	7.59718	7.87498	7.08004	7.13245	7.46969	7.31601	7.09129	8.10214	8.0422	7.61346	7.75897	8.76577	8.32309	7.73116
MRPL12	6.7187	6.60276	6.91309	6.75823	5.85507	6.54971	6.65061	6.22892	6.71699	7.05539	6.6576	6.85945	6.32637	6.81718	6.96008	6.57043
SNRPB	8.78581	8.62927	8.967	9.10624	8.40092	8.98112	8.60447	8.41751	9.01271	9.10585	8.77406	8.83613	8.73234	9.16705	9.35403	8.72883
SHC1	5.24553	5.26558	5.868	5.578	5.81364	5.81457	5.98764	5.5576	5.18879	5.41948	5.71329	5.71628	5.70779	5.86093	5.82545	5.79159
WNT10A	3.54322	3.79534	2.26564	4.40636	3.36907	3.98706	3.42265	3.04937	3.61693	3.83651	3.52614	2.98054	3.06709	3.34453	3.71496	3.31823
OR5V1	4.53354	4.22275	3.74426	3.56756	4.47636	4.6973	3.65594	5.45979	3.31623	3.12957	3.57159	3.77316	4.0091	4.87532	3.21267	3.7825
ASB9	2.09527	0.9408	1.26055	1.8558	2.31017	0.958492	0.918154	0.967238	3.2319	2.07818	2.09632	2.22297	0.926406	0.926077	1.80415	0.920734
MPL	2.93526	2.90333	3.00297	1.70874	2.68959	2.60783	2.91323	3.44561	2.45787	3.03075	2.48438	1.71135	2.81918	3.08654	2.21411	2.60219
CEACAM20	4.68617	4.14575	4.2677	4.48231	4.49091	4.10485	4.57612	4.76149	4.53182	4.86994	4.52705	4.44422	4.38053	4.85706	4.49888	4.55945
ACTA2	5.8992	3.70747	6.14615	5.02459	5.50335	4.95442	5.51943	5.53998	4.80178	4.76116	5.83415	4.61787	4.36903	5.50335	5.60497	5.23564
PTPN5	2.55202	0.836737	2.30586	0.849015	2.10971	2.2709	1.05382	0.853009	1.5262	1.35587	0.792097	1.96299	0.786117	2.39218	1.3115	2.4234
LILRB2	12.3115	12.56	12.63	12.4188	13.4437	12.3882	13.0253	12.1734	11.2931	11.4214	12.2167	12.4836	12.3085	12.2153	11.6266	12.3917
THBS1	4.80047	3.95219	4.76464	4.04176	5.0825	5.25431	4.67913	6.09698	4.36392	3.98007	4.32895	4.17247	5.12761	5.15	3.39412	4.2932
GRIA3	0.746815	0.704733	0.711405	1.0547	0.924383	0.699065	0.874495	0.694447	0.901147	0.667726	0.942292	1.10686	0.955354	0.920377	0.708358	0.928218
DSC3	0.79564	1.69864	0.7664	2.87578	0.952119	0.760953	0.759624	1.05974	0.966077	0.739039	0.784321	1.56109	0.913439	0.76835	0.760609	1.16144
SCRIB	10.4445	10.193	10.0253	10.3398	10.4002	10.0583	10.0343	9.84023	10.1101	10.2094	10.2999	10.0068	10.2836	10.2758	10.2086	10.2528
RPS6KB1	4.51287	4.75766	4.74557	4.65856	4.84039	4.20741	4.75128	4.42762	4.90228	4.53102	4.95495	4.67969	4.69774	4.39507	4.91551	4.90468
ADRA2B	0.964722	1.02521	0.953249	1.13131	1.84461	1.05214	0.904436	1.06934	0.914937	0.986599	0.96801	1.04607	0.969382	0.965293	0.92621	0.952843
CPNE4	1.44713	0.673056	0.670866	0.675659	0.660688	0.67316	0.65138	0.834711	0.647866	0.706175	0.653983	0.704978	0.665879	1.64992	0.649273	0.652357
RGS9BP	1.19845	0.872599	0.941427	0.899282	0.869085	0.957009	0.91017	1.41357	0.903537	0.935109	2.12876	1.44423	0.922655	2.21255	0.8732	1.49581
AIP	9.69055	9.54784	9.44538	9.7797	8.99456	9.69337	9.67287	9.27626	9.87861	9.69711	9.73383	9.72283	9.63887	9.9145	10.0904	9.71149
ERGIC1	8.5734	8.11855	7.5852	7.75661	10.7677	7.96985	8.66535	7.48446	7.42306	7.64612	7.81599	8.20219	8.28619	7.75612	7.86771	7.94481
CCDC43	3.66167	3.75917	5.22803	4.13847	2.94617	3.69814	4.17004	4.41963	4.50417	4.15792	4.43246	4.22295	4.03276	3.96442	4.26694	4.03276
TG	4.79731	3.66478	3.46667	3.63255	5.78708	2.691	4.62265	3.55487	3.34972	3.86957	3.68885	3.44567	3.73944	3.504	2.78494	1.60935
UPB1	2.84864	3.1096	2.58579	3.38109	3.65167	3.45207	3.20111	2.71361	2.57464	2.56653	2.35976	3.01541	3.3073	3.43941	2.73703	3.00368
CEP76	3.32831	3.93691	3.57797	4.15201	2.72893	4.23461	4.38391	3.14268	4.5887	4.61787	4.57754	4.21212	3.9478	3.6967	4.79263	4.08148
BIN1	7.80203	7.0694	7.68209	7.90273	7.3271	7.4462	7.64759	6.37768	7.69305	7.96692	8.0247	7.87683	7.80617	7.71244	8.16738	7.48578
FAM53B	5.1933	4.99018	7.13376	5.98567	4.97463	5.03235	5.50152	4.81408	5.2856	5.00531	6.03059	5.03778	5.10249	5.14007	5.93228	5.86846
OR5K2	0.672167	0.633979	2.05715	0.631853	0.631806	0.632915	0.653642	0.884062	0.657819	0.615642	2.09991	0.619409	0.627621	1.59804	1.00438	0.639851
REEP1	6.1655	4.35212	5.78098	4.32732	6.12484	6.92585	5.00776	7.82891	4.7058	5.23453	4.80767	4.77476	7.48956	7.66233	3.98444	5.68745
HCFC2	5.48553	6.13228	6.20204	6.55227	5.04385	5.7827	6.07965	5.70381	6.58094	6.33539	6.63582	6.37217	5.38501	5.96956	6.59261	6.19475
PHF6	5.54901	6.25692	5.88984	5.7868	5.57114	5.7561	5.95275	5.3319	6.14823	6.35365	6.39649	6.07443	5.92093	5.49031	6.17568	6.0432
CASP8	7.8589	7.55151	7.7862	7.51223	8.67032	7.358	7.90998	7.4225	7.54898	7.10013	7.51034	7.52296	7.85001	7.2056	7.62371	7.65568
SLC22A18	8.61621	8.87223	8.71042	8.62713	9.37245	9.70459	9.2717	9.09379	8.74276	8.09763	8.71241	8.80549	9.11995	9.50142	8.92882	9.33789
HAMP	4.76987	4.93677	4.68082	4.85902	4.07741	5.16842	4.69376	5.31375	4.9886	4.89759	4.76771	4.65609	4.85641	4.73912	4.32371	4.63414
TBX3	1.1621	0.895205	0.841308	3.32268	1.29114	1.48463	1.40073	0.912565	1.00721	1.0743	0.889699	1.64461	1.6167	0.881561	0.843055	1.16512
RP1L1	0.837872	0.708306	1.05389	0.715409	1.17103	0.696414	0.66829	0.72402	0.683162	0.72775	0.773642	0.732403	0.693841	0.651395	0.944675	1.23911
SSX5	1.74447	1.90981	1.17063	0.948595	1.03396	3.43067	2.52563	1.89196	1.41044	0.952595	1.91859	2.0716	1.5815	5.30174	0.936978	2.50004
ATP8B2	4.82455	4.56696	3.39546	4.80151	3.62516	4.01176	4.16885	3.31977	4.51459	4.6605	4.71936	4.16885	4.10782	4.83557	4.51971	4.28789
PEX11B	7.83173	8.2813	8.03286	8.40491	7.6576	8.08345	8.1076	7.83634	8.41963	8.30171	8.46798	8.10371	7.8413	8.03383	8.39183	8.23537
MID1IP1	10.972	10.7677	10.2953	10.6461	11.3013	10.5099	11.0277	10.3313	10.2361	10.682	10.6906	10.858	10.6658	10.4905	10.7558	10.5502
FCN1	13.8171	13.6927	14.6087	14.0025	12.8214	13.9255	14.1989	13.798	13.332	13.3543	13.4713	14.225	13.35	13.8065	13.565	13.701
TAL1	5.5329	4.85096	4.98049	3.59684	4.44696	3.83156	3.69155	4.73435	4.47087	4.00297	4.08247	3.69952	4.47346	4.63437	3.40858	4.59612
AASDHPPT	8.12752	8.1277	8.10491	8.45898	7.53924	8.20696	8.53986	8.0642	8.81725	8.58471	8.59556	8.52059	7.90482	8.36668	8.69492	8.4183
GFAP	0.873194	1.14865	0.832893	1.52686	0.833037	0.924374	0.935858	1.42635	0.827394	0.80367	0.850128	0.816851	3.11079	0.806858	0.834481	0.839173
PLA2G4C	5.5628	5.25014	5.71931	5.6796	4.91944	5.1082	4.52993	6.30821	5.41848	4.94535	5.6073	4.49224	5.6582	5.50824	4.83568	4.57456
STUB1	9.2687	9.01813	9.2439	9.58803	8.92954	9.05597	9.20466	8.84059	9.34684	9.23756	9.17118	9.12124	9.07673	9.45609	9.70582	9.17261
PGLYRP1	7.96079	7.58707	6.83507	6.96956	10.1361	9.9294	7.46687	8.03524	5.44148	6.70631	7.87529	7.50464	8.90295	8.2345	6.95452	7.7444
OR7G3	0.678793	0.636364	0.648678	2.91001	0.633715	0.638448	0.658189	4.02669	0.661123	0.623156	0.657921	0.785753	0.632184	2.42568	0.649985	0.643122
CNN2	12.4726	11.3749	11.0738	11.398	13.2477	11.7245	11.5673	11.615	11.4374	11.6404	11.4771	11.6985	12.1311	12.0176	11.588	11.5248
CRYZ	3.27561	3.46695	4.0792	5.32229	2.73867	3.88373	4.26959	2.79644	4.26936	4.39337	4.70999	3.76413	3.61381	3.56177	4.49126	4.04692
UBE2E2	4.12816	3.96018	4.126	4.44142	0.760185	3.81325	4.26108	4.5016	4.73912	3.98837	3.80679	4.0362	3.50641	4.74963	4.3177	4.11598
VAV3	9.19758	9.82241	9.5832	9.51926	10.4596	9.30606	9.51926	9.20505	9.57007	9.29895	10.1636	9.5268	9.33594	9.18058	9.52105	9.72116
NCAM2	2.88697	2.53406	2.73234	2.39915	3.06115	3.20117	2.20805	3.82425	2.09249	2.47483	2.03862	2.13992	3.16898	3.32489	1.75217	2.51735
SSR1	8.65943	8.95949	8.91044	8.70351	8.4542	8.63424	9.12542	8.80891	8.47981	9.2727	8.87896	9.17955	8.64247	9.11498	8.87141	8.80549
THYN1	7.20883	7.69467	7.42471	8.15002	6.65385	7.82891	7.72255	7.27669	7.99266	7.64759	7.98145	7.93044	7.52654	7.46499	8.1082	7.81767
ZNF625	5.91993	5.87913	5.20268	5.2492	5.90705	5.64777	5.74694	5.2514	6.02427	5.91716	6.06816	5.76302	5.65075	4.96682	6.01492	6.0437
CYP2E1	0.941093	1.04982	0.941379	0.870059	1.02017	1.11005	1.97469	1.76734	0.883001	0.924999	0.880849	1.42186	1.84191	0.896373	1.02559	0.881396
CACNG8	0.863969	2.99791	2.35532	3.02303	3.39581	1.50529	0.978301	3.69009	2.7221	1.63883	3.12448	0.855184	3.37698	2.15916	1.90729	3.04744
GPR143	0.703931	0.72896	0.716408	0.734947	0.711457	0.724068	1.05574	0.747921	0.707962	0.751181	0.717239	0.754367	0.719749	0.618293	0.71354	0.707827
ZNRF2	4.95245	5.24467	5.88465	5.55678	5.09844	5.2036	5.3069	5.23224	5.43282	5.16331	5.61966	5.39005	5.06142	5.02925	5.44689	5.44401
TEAD4	0.708197	0.744704	0.668466	0.71574	0.730807	0.786892	0.687115	0.720164	0.690211	0.610288	0.713829	0.648678	0.684976	0.606519	0.692236	0.722534
ASCL3	0.957296	0.578356	0.60871	0.583517	0.577132	0.60223	0.603721	0.582622	0.640037	0.607469	0.588147	0.605158	0.595168	0.699952	0.776815	1.61017
FARP2	1.70814	2.70113	2.32219	2.2506	2.30744	1.48393	2.55406	1.29424	2.25548	3.05113	2.85404	2.19885	2.09932	2.27181	2.25019	1.89311
PON3	0.836446	0.816002	0.835837	2.33052	1.67018	1.94578	0.81597	0.820409	0.815878	0.857227	0.831921	0.862374	0.829848	1.13141	1.828	2.81355
IL19	0.768688	0.788651	1.28293	0.818481	1.14406	0.785649	0.747065	0.806762	0.74488	0.779193	1.10911	1.44881	0.785748	0.836547	0.775784	2.26941
EWSR1	6.98087	7.14646	7.54234	7.21866	7.34934	7.02155	7.00916	6.5736	7.08627	7.22432	6.88753	6.87734	6.87923	6.63342	7.40309	7.02522
GRPEL2	6.64549	7.4315	6.7451	7.49771	5.97709	6.96052	7.56333	6.4904	8.02359	7.85874	7.44941	7.54234	7.02606	6.56878	7.75897	7.31928
GPX4	10.2198	9.57251	9.6132	9.68304	9.17781	9.82373	10.0651	9.62702	9.9116	9.92728	9.35084	9.87629	9.81491	10.0127	9.85626	9.80407
EXOSC3	7.18713	7.46781	7.35608	7.76701	6.98246	7.43233	7.62168	7.34907	7.73018	7.65703	7.7993	7.78062	7.17027	7.53569	7.75337	7.44783
SYNGR2	10.2395	10.1348	10.2619	10.2111	10.0915	10.2254	10.2231	9.56947	10.2574	10.2708	9.85892	10.2785	9.78843	10.1748	10.3619	10.0275
CDC25C	0.815376	0.880896	1.14935	0.901113	1.19539	0.845039	0.780027	0.8938	0.804809	2.46588	0.838145	0.881578	1.50674	1.10403	1.99092	1.07246
BRD3	7.9478	7.18855	7.39658	6.92357	7.91512	7.05825	7.29043	7.31936	7.16655	7.17205	7.30483	7.40943	7.48652	7.64462	7.32718	7.41257
P4HA1	6.6487	7.09255	6.62126	7.29447	6.4353	6.63093	7.16766	6.60137	6.88575	6.87896	7.1515	6.93165	6.83525	7.0011	6.97842	6.71572
ALAD	5.4619	5.62706	5.55214	6.27648	4.81891	5.63637	5.8992	4.77431	6.1074	5.56503	5.39671	5.47573	5.16027	5.56732	5.83003	5.71113
FTL	12.7527	12.0748	12.3469	12.2861	12.3598	12.9561	12.1765	12.63	11.779	11.8863	11.5982	11.9429	12.4376	12.4442	11.7683	12.0912
LGR5	0.846095	0.909365	0.811809	0.913439	0.888551	0.820884	0.802041	3.01329	0.830088	0.808426	0.869327	0.821327	0.822014	0.831814	0.811424	1.28318
RPL3L	7.77854	6.59516	7.58003	5.70491	7.44788	8.51956	6.58853	9.01528	6.54941	6.90403	6.42131	6.49069	8.79482	9.1217	5.42011	7.43175
TGM6	0.832772	1.01522	0.971301	2.25102	0.772022	1.31862	0.831716	1.92537	0.865073	0.848156	0.805365	0.804649	0.799078	1.75728	0.956332	1.03195
ERCC8	5.0401	5.15725	5.32851	5.3241	4.34308	5.04275	5.31204	4.65907	5.40659	5.45216	5.25213	5.51524	4.77417	5.31976	5.55776	5.33587
DGKZ	9.30832	9.15245	8.51069	8.98135	9.17842	8.84371	9.23162	8.44537	8.88167	8.62341	9.02645	8.88609	9.02804	8.9894	8.99115	8.88617
TROAP	4.96979	4.60088	4.42663	3.97793	4.94811	5.21006	4.00192	5.62898	4.0867	5.42918	4.32377	4.416	4.80843	5.34153	4.6644	4.49514
OR10A4	3.51144	4.64309	6.01015	4.74513	6.86439	6.59394	5.04968	7.45171	4.62788	5.00353	4.75612	0.963493	7.08528	5.84295	0.929893	5.00394
PRPF40B	0.857822	2.72112	1.41734	2.30941	1.59514	1.21563	2.50653	0.830532	2.34512	1.72257	2.64695	1.70726	0.847841	0.795681	2.56211	2.61311
TUBB8	2.06783	0.694674	0.736767	2.01163	1.49445	1.88669	1.40403	0.809005	1.32535	0.697118	1.79602	2.56064	1.29221	1.16189	1.26189	1.14862
PFKFB4	9.05276	8.87831	9.01634	8.40271	10.4185	8.92669	8.97263	8.88462	7.55332	7.82694	8.30135	8.78545	9.00653	8.50593	8.15094	8.84487
CDC34	9.77227	9.50286	9.62132	9.25303	9.9937	9.567	8.86656	9.92702	9.39059	9.11879	8.95534	9.15555	9.91497	10.0807	8.50459	9.77609
ITPA	9.02924	9.19886	9.3162	9.39956	8.25782	9.04005	9.35574	8.97632	9.6045	9.46122	9.56224	9.40981	9.17473	9.2483	9.53928	9.54618
PSKH2	1.61862	0.748458	4.51904	1.66881	2.06257	2.84018	1.93804	2.56662	0.692535	1.70243	0.717866	1.2891	3.47111	4.39713	0.694317	0.7255
OR5AC2	0.603159	0.643625	0.609335	0.658269	0.639835	0.622225	0.593502	0.653508	0.606186	0.647845	0.880478	0.643456	0.625745	0.710254	0.622337	0.616735
RRAGB	3.37226	2.48848	2.4321	1.96794	2.07974	1.30441	2.48884	1.48953	3.1923	2.45826	2.24873	2.53737	0.891406	2.57351	2.0473	2.02725
OCRL	5.39143	5.87144	5.99158	5.74918	4.82731	5.66494	6.00288	5.31066	6.15209	6.00099	5.7408	5.84266	4.94238	4.91815	6.05114	5.96842
KCNQ1	5.4366	5.34339	6.14051	5.3009	5.24127	5.51822	5.42192	5.13469	5.45665	5.08558	5.24922	5.46069	5.25138	5.32934	5.19474	5.26669
METRN	8.42925	8.20795	8.68299	8.49404	8.2697	7.71314	8.27734	7.94021	8.23561	9.13513	9.03658	8.91218	8.62927	8.68153	8.55735	8.97718
FCAMR	0.699341	0.776089	0.709683	0.756341	0.725561	0.871159	0.798919	0.743311	0.994355	0.72453	0.716365	0.754672	0.728887	0.78037	1.54656	1.12955
RASSF7	5.54752	5.36721	5.42156	5.84441	4.64332	5.58956	5.41795	5.04366	5.33063	5.10735	5.3247	4.97101	5.35082	5.58346	5.42356	5.20609
GABRE	1.62442	2.17335	2.34957	1.73679	1.38688	1.18759	1.67018	1.50511	1.48638	2.15368	1.61017	0.736826	1.65746	1.96578	0.900089	1.23577
PTPRE	9.89767	9.78775	9.49457	9.59339	10.7434	9.50485	10.0105	9.17596	9.04647	8.93767	9.51226	9.81378	9.6718	9.17473	9.38132	9.63723
PPA2	9.43998	9.47061	9.01292	9.02006	9.14086	9.29808	9.10836	9.37755	9.25858	9.57645	9.32893	9.22127	9.07554	9.37967	9.51817	9.33907
RPGR	5.99309	5.77692	4.92463	5.31869	6.7977	5.55761	6.1242	5.08508	5.15337	4.97177	5.66788	5.48925	5.35898	4.51131	5.02408	5.33991
F2RL1	8.30581	7.95455	7.59356	7.66543	8.99881	8.40239	8.26682	8.24937	7.03461	6.99586	7.44896	8.05763	7.65843	8.0382	7.06806	7.35105
CD99	6.34863	6.32537	6.7508	6.84858	6.29819	6.02804	6.33682	5.85306	6.69631	6.24872	6.63366	6.20651	6.36712	6.38362	6.98108	6.75821
CAMP	9.38342	9.61555	10.3527	9.49174	9.91405	12.6074	10.8285	9.73648	8.50352	7.71192	10.4799	8.91137	7.75592	8.9299	8.516	9.98626
COL4A4	4.32732	5.28155	3.57432	5.56585	3.60652	5.34796	5.97458	4.98933	5.53744	5.72876	5.47259	5.695	3.60875	4.46949	5.77998	4.67815
MGMT	7.08229	7.07533	7.53373	7.91674	6.36413	7.29222	7.26316	6.63499	7.34534	7.60795	7.32746	7.33133	7.37789	7.52918	7.96874	7.44324
BANF1	7.6703	7.47971	7.52736	7.63054	7.20336	7.64439	7.28038	7.13507	7.7102	7.92269	7.59323	7.63199	7.70478	7.97005	8.00529	7.51521
TTTY17A	0.625745	0.672682	0.638448	0.677923	0.660595	0.649228	0.617787	0.680235	0.633003	0.687176	0.641914	0.689105	0.646061	0.63809	0.642576	0.637932
NOM1	3.35869	3.84863	3.43132	4.14279	2.92669	3.89474	3.57264	3.67755	3.7202	4.15765	4.23433	4.31129	3.42152	4.33416	4.52328	3.55722
PPM1F	7.12892	6.88354	6.53695	6.30959	7.81908	6.55907	7.02354	5.99381	5.54766	5.42284	6.1041	6.70553	6.71416	6.47723	6.1273	6.59077
CFL2	2.77119	3.72684	2.78758	3.8781	3.47606	3.42373	3.92947	2.69513	4.10205	3.80559	4.42475	3.4478	2.28523	2.53306	3.93768	3.63849
OR4N5	0.784505	0.8442	0.776407	0.855577	0.811231	0.796558	0.744548	0.869772	0.779025	0.821593	0.803906	0.855785	0.792067	0.803576	0.817944	0.79155
VPS33A	7.20751	7.3481	7.60111	7.69252	7.13657	7.39614	7.31761	7.20436	7.47831	7.52124	7.53529	7.48903	7.0117	7.51924	7.6986	7.33894
DIP2A	4.41485	4.59225	3.77082	4.44583	4.31121	4.14506	4.8192	3.85549	4.5161	5.1368	4.89226	4.13582	5.4248	4.22745	4.75405	5.42093
CA8	4.58157	3.69463	3.06632	4.2633	2.92656	1.62121	1.69208	2.51787	4.11598	4.06965	3.00598	3.26202	2.4511	4.16259	3.5471	4.79044
HLA-G	15.6265	16.0319	16.311	16.1205	16.1044	15.6365	16.0783	15.4079	15.8811	15.9608	16.0149	16.0319	15.6365	15.6883	16.0009	15.9005
ZAP70	8.66016	8.39589	8.54427	9.10294	8.11365	8.26067	8.33708	7.59451	8.8888	8.83357	9.11498	8.42293	8.97147	8.98296	9.25411	8.99055
GLUL	10.0016	9.11104	9.80937	9.48701	10.0454	9.96657	9.57959	9.68038	9.11724	8.82641	9.01596	9.34742	9.68447	9.64643	8.79482	9.25988
MRPL28	8.9045	8.33708	8.59556	8.35311	8.56979	8.71635	8.28714	8.99628	8.20945	8.29749	8.20969	8.31636	8.5703	9.03485	8.40271	8.50667
PTPN23	7.77808	7.26715	7.61487	7.41893	7.28058	7.35241	7.61753	7.17864	7.48081	7.66927	7.56559	7.57264	7.51406	7.68739	7.58103	7.63244
BAX	6.67259	6.73266	6.53622	6.47439	7.31942	6.48802	6.19546	6.51018	6.41813	6.44189	6.59708	6.46363	6.72002	6.79617	6.44351	6.67465
FOXR1	1.04033	1.08903	1.00694	1.25351	1.91631	1.92106	0.934231	1.18279	0.946151	1.06196	1.04189	1.41114	1.98751	0.989362	2.53372	1.00138
SORBS3	15.0938	13.7369	14.4292	12.6915	13.3962	15.1414	12.9965	15.3266	13.4019	14.0445	13.1057	13.4921	15.1513	15.2243	12.7997	14.4878
RGS10	12.914	12.9326	12.8755	12.4616	11.5107	12.9781	12.4956	13.2105	13.1057	12.853	12.3967	12.8579	12.4442	12.4671	12.5954	13.0989
NPY	0.855236	1.51717	1.07748	1.70537	1.03326	0.632689	1.93297	2.32703	1.11491	0.659277	0.606213	1.39916	1.85188	1.05762	1.0087	0.611171
FAHD1	3.43106	3.89818	4.73382	4.70404	3.7621	4.36243	5.06588	4.0102	4.47336	4.80584	4.70426	4.34333	4.01581	4.33165	5.13832	4.48957
RPL17	10.4046	12.2265	11.4883	12.4956	9.24696	11.6993	12.1382	11.3818	12.6572	12.3469	12.5188	12.187	10.671	10.7895	12.4514	11.9918
GALC	7.47244	8.08577	8.21431	8.01894	7.687	7.81763	7.68891	7.75795	7.59806	7.71369	8.2793	7.76621	7.78402	7.63472	7.80964	8.13605
NKX2-3	6.28176	5.21063	5.71212	4.80311	5.61008	6.67102	4.93352	8.4571	4.80245	5.27773	5.15929	5.10788	6.66518	7.49335	5.07522	5.51749
NDRG1	10.8313	10.6595	10.5552	10.792	10.5647	10.6086	10.8333	10.0483	10.4508	10.4891	10.9748	10.6868	10.5195	10.6892	10.7221	10.6095
HERC4	6.42692	6.68296	6.42757	6.5035	7.19811	6.1273	6.73389	6.27339	6.35977	6.39329	6.51018	6.52104	6.43744	5.67431	6.24214	6.45617
AZIN1	7.81287	8.04073	8.15851	8.25782	8.17985	8.01685	8.38837	7.71715	8.54922	8.10169	8.36039	8.36611	8.07504	7.87286	8.01916	8.26285
CCBE1	0.618539	0.599756	0.599241	0.603159	0.603498	0.593731	0.609648	0.598125	0.615196	0.584863	0.616002	0.587904	0.599127	2.86246	0.607452	0.605648
FAS	7.97238	8.03383	8.92669	7.90603	8.21721	8.04343	8.57104	8.35598	6.90472	7.3381	7.7136	7.93137	7.69305	7.7447	7.58882	7.6576
NR1H4	0.565376	1.74346	0.563516	0.573968	2.28698	2.22096	0.639394	0.572491	0.933927	0.567367	0.567028	2.48003	0.566632	0.648161	1.70856	0.565836
PPP2R2B	7.67558	7.26885	7.96032	9.07238	7.46331	7.24192	7.48732	7.30133	7.77689	7.6464	9.20294	7.74638	8.27889	8.86479	8.57502	8.4802
KCNC4	2.72443	2.27205	2.54194	1.90748	0.889571	0.861876	1.9911	1.24026	1.55385	2.73301	1.99688	2.32025	1.57383	1.39509	2.44311	1.10944
PRMT5	5.68643	5.10532	5.62559	5.13543	6.21218	5.35927	5.48093	5.16053	5.10153	5.38107	4.82928	5.26316	5.27934	5.2563	5.57331	5.34626
DEPDC1B	0.861814	1.78351	0.83024	1.52479	1.42907	1.64881	1.80081	1.62211	0.801305	3.73682	1.1551	3.03825	1.48969	3.71157	3.4178	1.44331
FOLR2	5.5534	5.20407	6.51749	5.98262	4.99291	6.15638	5.67618	5.78503	5.22998	5.51177	5.32015	5.67082	5.38293	5.68619	5.12041	5.63035
MBNL1	12.2167	12.6424	12.6424	12.6855	12.539	12.0559	12.5268	12.2672	12.7603	12.6572	12.7328	12.6007	12.3046	12.1248	12.6553	12.5009
SFRP4	0.783389	0.666071	0.663778	0.680597	0.66052	0.669218	0.643625	0.674863	0.920102	0.692553	0.651596	0.693708	0.667416	0.716669	0.651433	0.651744
BBS4	7.37229	7.65951	7.53789	7.67492	7.71787	7.13657	7.67581	7.20256	7.79875	7.8468	7.83976	7.59206	7.58247	7.27463	7.91978	7.67258
BRMS1L	1.62648	3.07101	2.47322	3.23443	0.623623	2.29193	3.05378	0.637361	3.49674	2.9009	3.60718	2.8609	1.61641	1.08671	3.53316	2.24395
PBX4	7.95935	8.61988	8.44817	8.8097	8.23218	8.19343	8.51209	7.58735	8.55549	8.85782	8.63574	8.40696	8.63307	7.92499	8.85909	9.07086
IRX2	0.775087	0.797678	0.784246	1.2989	0.778315	0.809851	0.75613	0.810174	0.754324	0.814814	0.780292	0.82813	0.790404	0.802622	0.768895	0.77763
TCEAL4	8.03614	8.05186	7.92499	7.9009	7.41893	7.8611	8.46725	7.81961	7.92743	8.42293	8.43624	8.19213	7.62479	7.62723	8.42546	8.18346
SOX9	1.85071	1.48578	0.827216	1.97981	0.718242	0.805903	0.993858	0.73842	0.760255	0.809576	0.764085	0.810601	1.61002	0.838716	1.51083	1.21849
MAK	7.07513	6.32895	6.62521	5.69421	9.02924	6.87781	7.52595	6.84798	4.99213	5.33947	6.29394	6.11744	7.33544	6.23705	5.54766	6.14637
CRYAB	0.931316	3.26158	2.23082	3.42193	3.05095	2.4029	1.85242	2.64084	1.8599	0.910327	2.62728	2.26515	2.47649	2.83873	1.99895	2.39805
AKAP4	1.1337	1.56753	1.2725	1.87138	1.74591	1.36907	0.989979	1.81041	1.40491	1.43289	0.857567	1.72434	2.27519	2.02656	1.49504	1.04154
CDC37L1	4.87773	5.54421	5.66205	6.01052	5.08504	5.63145	5.90954	4.79541	6.08554	5.86519	5.97409	5.711	5.10762	5.45542	5.89081	5.63613
SPATA3	0.735238	0.866264	0.732433	1.44828	0.725914	0.729728	0.728766	0.730711	0.722214	0.720357	0.745943	0.725417	0.738467	2.38111	0.782976	0.730616
MEF2A	9.10451	9.43359	9.78083	9.41582	10.7121	9.50244	9.3537	9.36957	9.86082	9.2062	9.38966	9.31142	9.36165	9.06429	9.23133	9.22949
WBP2	8.93082	8.31683	8.83698	8.23132	9.45823	8.82552	8.17054	8.88005	7.88164	7.95669	7.7452	8.2994	8.7844	8.69053	7.92714	8.20198
SLC12A8	0.821035	0.873998	0.808315	0.889045	0.840173	0.830152	0.774432	0.90279	1.17892	1.2182	0.83658	1.41842	0.82626	2.0397	1.62059	0.82661
FASTK	11.529	11.7479	11.3771	11.8477	11.1124	11.3828	11.5738	11.0441	11.8958	11.7777	11.6444	11.5439	11.5569	11.538	11.8012	11.7207
TRIM63	0.760586	0.758865	0.770483	0.762475	0.740701	0.772336	0.749476	0.76007	0.746845	0.797083	0.759192	0.797494	0.762349	0.683135	0.742005	0.746341
HNF4A	0.749697	0.815878	0.760776	4.5512	0.792948	0.778727	0.725209	0.827973	0.934348	0.791984	0.773678	0.809738	0.774987	0.815021	0.781315	0.760133
PPP2CB	6.20427	5.83462	6.32819	6.51511	5.62193	5.99742	6.26711	6.10528	6.19069	5.80437	6.3001	6.2013	6.00791	6.11744	6.36055	5.80583
COL19A1	2.05136	1.93957	1.25801	1.59424	2.19936	0.934993	1.68496	0.951603	3.13625	2.35828	1.98529	2.26564	0.671387	0.920272	1.32104	2.21291
BAGE4	4.87809	4.61653	4.69957	4.16789	5.62706	3.79534	4.91959	4.33377	4.49182	4.0158	4.44356	5.08434	4.95749	4.13493	4.19729	4.49182
SNCG	2.34355	1.23036	0.987784	1.55657	1.87345	0.611048	0.988699	1.75721	1.4387	1.03462	1.35064	1.02599	1.08679	1.4724	1.01828	1.34727
UPK3B	3.99724	3.55471	4.15429	3.05857	3.57752	4.04987	3.68439	4.56424	2.78081	3.00984	2.9159	2.7369	4.47326	4.14704	3.05427	3.30473
VAX2	2.98776	3.23099	3.47365	2.71539	2.93857	3.73339	3.14778	2.41348	3.54303	3.57093	3.68862	3.1958	2.94239	3.17595	3.32527	3.16685
RAB9A	8.51056	8.40593	8.67396	9.07355	8.16002	8.23027	8.87799	7.21399	8.85168	8.5055	9.09581	8.8261	7.95638	8.11982	8.93369	8.66133
TNFRSF25	8.58929	9.04607	7.85191	8.47825	7.5297	8.44262	8.71471	7.57623	8.9852	9.01079	8.59506	8.70881	8.70424	7.84381	8.93993	8.57935
LGALS8	3.34404	4.01421	4.70883	3.2554	4.47597	4.37652	3.50891	4.04135	4.41917	3.43741	4.67944	3.65844	4.29531	3.36409	4.35583	3.88442
PSME3	8.2271	7.68613	8.20922	8.0544	8.25858	8.33333	8.11894	8.03142	8.09974	8.0766	7.99958	8.16335	8.12425	8.43994	8.42957	8.22926
TPSG1	14.2455	13.4635	13.6138	12.6651	14.2774	14.0848	12.887	14.8009	13.2247	13.5462	12.9516	12.9326	14.4292	14.6783	12.9478	13.6138
HHEX	7.66162	7.27669	7.77912	7.41461	7.21399	7.67665	7.85974	7.81617	7.62543	7.36556	7.35361	7.86962	6.9108	7.46306	6.97922	7.08885
JOSD2	2.97674	1.97378	2.60982	3.88543	1.84425	3.65694	1.82643	1.01385	2.68338	1.5776	2.26941	2.70289	1.61017	0.958685	2.7703	2.24164
NXPH3	0.708138	1.14622	0.707075	0.708	0.697274	0.703654	0.704924	0.704589	0.777544	0.715749	1.30591	0.714221	0.703588	0.616212	1.14784	1.07287
ZNF277	6.4516	7.05137	6.72158	7.35241	5.73632	6.95372	7.27908	6.81914	7.47307	7.18384	7.41295	7.35965	6.39178	6.54156	7.17491	7.03945
OR9K2	0.877294	0.927553	0.863802	0.968443	0.897369	0.887176	0.827821	0.958899	0.866178	0.91302	0.88947	1.00815	0.883969	0.889873	0.907009	0.884909
KCNA5	0.588669	1.51685	2.81985	1.42972	0.605878	0.602621	0.585636	0.616242	1.63267	1.3004	2.7281	1.05256	0.600213	0.64007	2.43096	2.12212
ACOT1	7.75257	8.10371	7.99131	8.04941	7.18753	8.03055	7.66434	7.55931	8.44065	8.71042	8.62245	8.13398	8.15253	8.04318	8.40923	8.38165
DAZL	0.618718	0.664224	0.626304	0.680216	0.65899	0.641875	0.607363	0.675119	0.62251	0.670076	0.636581	0.672682	0.644298	0.731449	0.641085	0.633476
IFITM3	14.866	14.9983	16.3584	14.2868	15.3191	14.4012	14.2711	15.5112	13.8097	14.5153	14.09	14.824	14.9254	15.0427	14.0643	14.2868
PEX10	3.8635	3.87658	3.82915	4.60264	3.54264	4.17299	3.47023	3.80072	4.13582	3.83212	4.14457	3.77631	3.96556	4.25558	4.44696	4.0137
KRTAP10-9	5.60525	5.64191	5.1295	5.54883	6.09871	5.31431	5.86881	5.38199	5.80558	5.71579	5.33917	5.35383	5.58903	5.05234	5.0888	5.28321
ABCC11	0.998955	0.755068	0.734762	0.78301	1.47298	1.13992	0.718662	0.765408	0.725697	0.738533	0.747829	0.751946	2.11449	0.926219	0.751038	1.11932
PRDM7	0.76636	0.762298	0.761636	0.789402	0.759681	0.767153	0.751219	0.773448	0.74469	0.758336	0.774845	0.761015	0.770917	0.783873	0.760001	0.763056
SIAE	4.32483	4.68352	4.77106	3.98686	3.49219	3.83014	4.42928	4.07892	4.66641	4.3667	4.10402	4.31555	3.77579	4.12816	4.49492	4.44328
C1R	5.38884	5.19582	5.05068	4.93255	6.70456	4.77651	5.25216	4.85381	5.08539	4.27156	5.14675	4.56712	5.28025	4.66761	5.07684	5.00688
ACHE	4.66765	3.79156	4.00473	3.35996	3.74934	4.89913	3.482	6.54615	2.67657	3.0724	3.83948	3.46352	4.44515	5.58971	3.0596	3.96663
E2F6	4.44309	4.53784	4.87238	4.44942	3.65744	4.3211	4.58276	3.72604	4.73835	4.71992	4.99369	4.33377	4.52457	4.35164	4.73617	5.16103
ACOX2	2.33421	2.91531	3.22678	3.95797	1.65887	3.56727	3.24184	2.34256	3.11838	2.61546	2.3807	3.05923	3.27367	2.40325	3.47938	3.52169
USP10	10.5728	10.1706	9.34953	9.83895	11.8526	10.0441	10.8715	10.8782	9.86984	10.054	10.3671	9.56297	10.9843	10.2286	10.0834	10.248
PRDX5	10.8797	10.9678	11.0488	11.4256	10.7739	11.4831	11.1338	11.977	11.0653	11.1477	11.1449	11.4048	10.9076	11.3492	11.3414	11.4004
OR52N2	0.753918	0.746231	0.750422	0.775924	0.748429	0.755013	0.741527	0.758865	0.735122	0.742819	0.763341	0.748404	0.76075	0.774928	1.03201	0.751794
TOX	4.83483	5.00674	4.91193	6.17715	3.86679	4.60683	4.78356	4.15837	5.28367	5.29124	6.09096	5.36496	5.11453	5.57983	5.62278	5.38866
SDHA	7.24451	7.18909	7.54011	7.75211	6.83188	7.42945	7.40465	7.05446	7.63304	7.60373	7.30025	7.31413	7.27775	7.23042	7.69267	7.32375
DPAGT1	5.38032	5.3928	6.31274	6.06219	4.49864	5.68417	5.81945	4.76212	5.66242	6.01145	5.61644	5.72062	5.28071	5.77768	6.0199	5.65583
CDC42BPA	0.962047	1.68671	0.931316	1.11162	1.45927	0.990131	0.895939	1.05745	1.79883	0.990426	0.961958	1.17345	0.951397	0.940823	1.17722	0.947239
DIAPH3	2.07345	1.12514	0.804646	0.760838	1.45544	0.789649	1.65613	0.957515	1.14833	3.2594	1.94748	1.79975	1.16576	1.90188	2.76108	1.56866
RNF7	6.58474	7.14844	7.03403	7.30574	5.92595	6.8901	7.13802	6.63739	7.12643	6.93963	7.26862	7.04712	6.44375	6.20878	7.04544	7.14309
CCND1	0.851296	0.851039	1.09775	1.2963	0.838505	0.88244	0.959571	1.2385	1.53442	1.15535	1.10984	1.12305	0.868289	0.797575	0.895912	0.970482
SFN	4.81515	4.71192	4.41017	3.95883	5.27754	4.01146	4.23598	4.0183	4.49915	3.24369	4.14265	4.10596	3.40911	3.77979	4.0808	3.66167
WT1	0.694447	0.633821	0.66704	0.640411	0.631043	0.654641	0.66875	4.51131	0.689849	0.655243	0.660253	0.647067	0.644232	0.6932	0.657835	0.648315
LRMP	9.97055	10.5557	9.83462	10.1579	10.2345	10.2549	10.5078	9.98198	9.96898	9.76781	10.1739	10.2758	10.0495	9.45648	9.89893	10.2426
FCRL1	4.4197	4.9986	4.58546	4.48883	5.22371	4.42679	5.18637	4.33194	6.33257	6.13307	4.33727	4.75604	4.22727	4.19229	5.4698	4.6335
ADORA1	2.75249	2.93399	3.94982	5.19886	2.34023	4.84706	3.60195	4.82831	2.49394	3.80425	2.93506	2.66781	4.29621	3.86471	2.023	3.22183
FCGRT	13.3533	12.999	12.9326	12.8253	14.0698	13.183	13.2789	13.0941	12.315	12.4855	12.6855	13.1338	13.1495	13.2592	12.9659	13.1727
SIRT1	6.33899	6.38555	6.04265	6.87589	6.00791	6.37903	6.88685	6.03266	6.86659	6.38447	6.85351	6.90613	6.25966	6.59416	6.70076	6.52954
FURIN	6.17568	5.23122	5.5812	5.09242	6.97524	5.65891	5.50352	5.11013	4.86066	4.81623	5.05122	5.21081	5.26545	5.82772	4.90311	5.31616
RAB3D	7.49049	6.12994	6.25578	6.13869	8.14884	7.00036	6.2983	6.90885	4.86333	5.77797	6.0862	6.43687	6.63633	6.7651	5.90189	6.25504
TAGLN	5.25085	6.17596	5.85569	5.24543	5.93027	4.88448	4.80865	5.73305	4.44454	5.39716	5.53336	5.60899	5.04278	5.41721	5.4995	5.89611
HPX	0.805167	1.51754	1.82596	4.89322	0.713046	0.751681	1.30252	1.7891	0.754596	0.725027	0.761156	2.16898	2.0484	0.75198	0.755694	0.739119
IL21	1.54963	0.88436	0.830704	0.877575	0.866396	1.50837	1.00863	2.40325	0.842852	0.813369	1.93776	0.82634	5.06669	1.22884	2.16282	0.859228
NFYA	5.64471	5.65184	5.55495	5.83468	6.05164	5.61625	5.82206	5.34716	5.71468	5.57941	5.75027	5.83482	5.6239	5.38888	5.82273	5.79427
FHIT	1.4314	2.90072	2.90971	0.776062	1.61194	4.27401	3.30089	5.03925	5.03968	5.21859	0.866977	3.92541	4.31648	3.22374	4.86625	0.9302
HS6ST3	0.81179	0.835823	0.812419	0.865546	0.824802	1.21613	0.786374	0.848756	0.911322	1.00413	0.973888	0.836775	0.822641	0.834881	0.958325	0.812379
FCGR2A	11.8703	11.4787	12.0684	11.1143	12.7137	11.9148	11.4325	11.758	10.3137	10.3829	10.7792	11.4551	11.9409	11.6276	10.8012	10.8149
TREML2	7.53144	6.64549	7.25681	6.44548	9.18194	7.31322	7.3158	7.5892	6.42718	6.3383	6.38842	6.9633	7.04712	7.10433	6.40118	6.53597
NFS1	5.81905	5.81887	5.43091	5.73019	5.50227	5.1229	5.91562	5.63776	5.94815	5.67883	5.81485	5.99297	5.78511	5.37816	6.0165	5.80631
ALKBH7	9.39272	9.2776	8.76306	9.15354	8.54539	9.24124	9.27135	8.88847	9.48476	9.52022	9.18325	9.4264	9.22543	9.22886	9.58377	9.19886
PIGA	6.13612	6.95678	6.5468	6.94137	6.26055	6.53212	6.87734	6.36331	7.08885	6.80469	7.14029	7.1075	6.38424	6.46366	6.98212	6.80182
XK	8.61434	8.88346	8.66811	6.915	6.30121	7.41268	6.94994	8.51555	7.8474	7.87141	6.68459	6.97786	6.44519	6.69704	5.93563	7.1815
CYP19A1	0.680884	0.664992	0.883849	0.669632	0.694956	0.653891	0.63715	0.671412	0.639198	0.663443	0.648979	1.09436	0.651199	0.655497	0.643837	0.688745
RBM4	7.36167	6.7394	6.75513	7.02764	7.39671	7.13452	7.15218	6.82849	6.91446	7.15792	6.98142	7.0648	7.14682	7.45551	7.0908	6.89254
PHF2	8.39241	8.54363	8.31369	8.48054	8.52359	8.26349	8.62425	7.8575	8.46349	8.39415	8.43121	8.4183	8.12317	7.83003	8.64675	8.53662
ST6GAL1	7.77236	7.66522	7.48948	7.8711	6.9411	7.29256	7.51206	6.73521	8.35492	7.9464	7.90522	7.84622	7.86015	7.51548	7.975	7.82745
SNRPN	6.75158	6.86521	6.48862	6.99888	6.14492	6.70651	6.92297	6.47559	7.32798	7.09712	6.86034	6.97571	6.90885	6.81712	7.33604	6.59759
GABRD	1.00269	0.867821	0.946023	0.893524	1.00289	0.92154	0.911361	2.401	0.902026	2.43667	0.923201	0.940906	0.896063	2.73803	0.914043	1.64076
GPM6B	2.32765	3.60575	2.32139	2.22683	1.76388	1.30324	2.24614	1.99457	3.88946	3.12941	3.58775	3.04288	3.74848	2.05579	3.41174	3.04186
KTN1	8.88427	9.55404	9.31804	9.82659	8.24973	9.10005	9.69951	9.04302	9.94502	9.65589	9.87458	9.64159	8.94067	9.21306	9.75229	9.54232
GAD1	0.846369	0.864686	1.94476	0.904047	1.08499	0.862606	0.818271	1.38984	0.825741	0.834515	0.860762	0.861236	0.842016	0.774738	0.832582	0.843843
FANCF	7.95137	8.34575	7.95045	8.36641	7.1004	7.87325	8.01848	7.53345	8.70594	8.43994	8.45324	8.26575	7.85249	7.92462	8.5514	8.07865
MAX	8.82552	8.27405	8.28532	7.45674	8.65861	8.16968	7.79727	8.85168	7.70053	7.60523	7.73535	7.86379	8.4978	8.54498	7.80469	8.02087
ZNF250	4.7181	4.63509	4.39726	5.16811	4.30317	4.46591	5.1586	4.4844	5.31646	4.84277	5.22317	5.04892	5.0966	4.39405	5.18171	5.04142
NCOA1	6.87297	6.32634	6.37376	6.44104	7.42889	6.26135	6.97425	6.40699	5.98092	6.05848	6.36321	6.7375	6.69547	6.62888	6.24777	6.28519
NASP	4.88107	5.27412	5.81222	5.57272	5.30128	4.73637	5.51749	4.38449	5.7658	5.69878	5.48197	5.12526	4.81833	4.61132	5.66045	5.37893
POMC	4.64023	5.10479	4.75239	5.05961	3.86471	4.74557	3.98848	4.96815	4.96514	5.52469	5.94675	4.93629	3.51618	5.26978	6.0588	4.90909
EHMT1	3.9241	3.92658	4.64644	3.93122	3.82092	3.85609	3.76789	3.07013	4.21189	3.64786	4.17324	3.73318	3.51683	3.64708	4.35698	3.85321
SMPD3	7.65488	9.16475	8.42893	9.55617	5.71665	7.97679	6.45861	7.39703	7.60269	8.47541	8.1149	7.62619	8.17579	8.17731	8.15816	8.76977
CALB1	0.754057	0.760935	1.19607	0.730018	0.747647	0.699253	0.709342	0.729728	0.716779	0.644079	0.739704	0.673525	0.701949	0.593435	0.710836	0.737745
DHDH	3.97323	4.52486	4.21158	4.33923	4.12862	3.88747	4.07241	3.79017	4.11773	3.8781	4.27685	3.88134	3.96805	3.41427	3.96125	3.7849
CUL4A	6.5519	6.79689	7.00436	7.36428	6.20311	6.64639	7.05853	6.1297	7.05718	6.76594	7.16136	6.94331	6.72689	6.6397	7.15697	7.08268
TMEM59	7.09931	7.08562	6.90208	6.92097	7.09708	6.88973	7.30284	6.0338	6.85138	6.90308	6.90386	6.9163	6.28633	6.7297	6.83374	6.45333
PYGO2	6.18106	6.05323	6.03212	6.00136	6.12681	6.30214	6.18662	6.07652	6.30446	6.32501	6.09362	6.21627	6.21143	6.10331	6.50408	5.70986
ZBP1	6.8026	7.37329	9.49238	6.82271	6.68989	6.37017	6.15911	8.48777	6.63478	7.08995	6.77194	6.95855	7.01714	7.24932	6.76408	6.70889
SPATC1	1.62799	1.5038	0.876952	0.975134	1.98017	0.85133	0.861278	0.93399	0.862875	0.888885	0.945493	2.14726	0.897658	2.53854	0.866852	0.910154
EPAS1	6.36604	5.44117	6.67615	6.55337	7.13058	5.26845	5.3032	5.95935	5.24074	5.24886	5.30018	5.34259	5.66656	5.52762	5.58811	6.38424
VPS13D	3.74031	3.39622	3.60765	4.17482	3.80584	3.78146	4.20115	3.3608	4.02693	3.09004	3.71756	3.72506	3.62846	2.78125	4.03231	3.6967
MFAP4	1.7384	2.20601	1.85469	0.777474	0.785426	2.10628	0.861088	0.765755	1.59514	0.694217	2.08287	2.49079	0.73842	1.59888	2.73743	1.67149
LHX5	0.779087	0.795919	0.779409	0.824602	0.78654	0.793845	0.757206	0.814314	0.752831	0.786595	0.789166	0.795608	0.793184	0.838195	0.783236	0.780765
TKT	13.2613	12.786	12.6773	13.1873	14.0326	12.9738	13.481	12.3724	12.6273	12.5163	12.6441	13.2977	12.7634	12.8755	12.9582	12.8629
TK2	5.35507	5.41274	5.58793	5.43976	5.99905	5.52555	5.42553	5.10191	5.27023	5.4404	6.00715	6.16658	5.5317	5.9671	5.49414	5.8014
MPP7	4.80665	5.16202	4.51814	4.91503	4.78486	5.00304	5.67038	4.87255	5.28475	4.9157	5.20241	5.13408	4.4403	4.65291	5.01388	5.05961
FGF12	0.687744	0.691226	0.720818	0.696488	0.679927	0.711457	0.692665	0.69522	0.674514	0.732232	0.681404	0.730067	0.703321	0.664775	1.0844	0.680343
GRB10	6.52152	6.17981	5.95253	5.80392	9.51047	6.38193	7.94788	5.99635	5.33225	5.65414	6.11438	5.50885	6.64102	5.93071	5.66444	6.56518
ATP9B	5.24619	5.50373	5.09037	5.54654	4.83439	5.48784	5.63787	4.51389	5.89083	5.78055	5.5444	5.49216	4.46233	5.29682	5.77868	5.6091
MPG	7.65804	7.7539	7.78059	8.06764	7.3635	7.88883	7.89454	7.39208	8.0614	8.0091	7.70847	7.86755	7.60058	8.09355	8.13801	7.84311
PRCC	5.0386	4.93182	4.8414	4.9874	5.0111	5.00858	4.92398	4.16737	4.89345	5.16202	5.32364	5.23693	4.9886	4.98199	5.34523	4.91551
MCM8	6.05036	5.71314	5.3699	6.25873	5.53145	5.25459	6.08518	5.13591	6.04688	6.25721	6.31533	5.7748	6.22486	5.46362	6.34334	5.83026
EIF2S2	4.58577	4.23767	4.62628	4.60468	4.55452	4.43839	4.94614	4.06524	4.76439	4.78051	4.78158	4.48826	4.60699	4.58344	4.91881	4.54476
OTUD5	8.59059	8.30982	8.47672	7.95334	8.96518	8.15216	8.38864	8.09459	7.91219	8.06235	8.21355	8.0921	8.49273	8.02679	8.01271	8.2544
CDH26	3.53422	3.62299	3.0016	3.19832	4.59011	3.83599	3.59669	2.9192	3.02123	3.55074	3.75688	3.92646	3.81245	2.87268	3.57002	3.41179
AKR1D1	0.662133	0.682318	1.05515	0.685427	0.827174	1.61643	0.657319	0.995101	0.66796	0.668708	0.676423	0.672729	0.661635	0.625891	0.665418	0.664354
SLC2A11	4.5636	4.51314	3.25769	4.04777	3.99299	3.90464	4.49959	2.16556	4.84305	4.60738	4.32316	4.17272	4.15524	4.1467	4.88449	4.14182
BACH2	6.59662	6.90356	6.03794	6.24668	5.84335	6.4957	7.15792	5.65121	7.7452	7.93297	6.51588	7.30009	7.01764	5.93763	7.08857	6.71363
DHTKD1	7.61115	7.74804	7.49998	7.64678	8.11706	7.73914	7.60963	7.7444	7.60304	7.44768	7.63629	7.84858	7.61463	7.60884	7.52622	7.59206
ACOX1	10.3595	9.79506	9.1092	8.63097	11.1319	9.44993	9.84725	9.65355	8.60728	9.35403	9.4102	9.60157	10.2475	9.48428	9.04104	10.1238
LTBP4	8.13361	8.05943	7.95956	8.05357	7.74591	8.35255	7.89636	8.58064	8.24937	8.28716	7.77342	7.97984	8.39173	8.58215	8.07824	8.10251
XAGE3	0.594328	0.586328	0.581404	0.593151	0.590728	1.31368	1.12159	0.589062	0.59198	0.576453	0.921421	1.63815	0.586864	0.627894	0.590361	1.9128
SIRPB2	6.555	7.86252	7.12892	6.96492	8.87339	6.56348	7.35361	5.24988	4.32344	4.62111	6.29255	5.4593	5.67984	4.91719	4.96316	6.81948
TUBGCP6	7.14892	7.00668	6.90821	7.42448	6.97261	7.2343	6.95326	6.30759	7.06779	6.92838	6.95735	6.8951	7.02764	6.9707	7.25578	7.05102
FASTKD3	5.99796	6.29208	6.36255	6.74445	5.36091	6.10305	6.52783	6.32569	6.91103	6.46173	6.81635	6.49699	5.79412	6.20739	6.67269	6.33044
SLC17A3	0.989285	1.17169	2.23578	2.06961	1.28091	1.81169	0.67202	1.4937	0.645739	0.989335	1.22073	0.702163	0.6708	0.724	0.645193	0.9244
MAZ	4.75762	4.24935	3.9352	3.53469	4.20661	4.11998	3.91936	3.11219	4.33525	4.82052	4.72546	4.42293	4.66173	4.74782	4.82141	4.80033
SLC6A5	3.88815	3.02279	2.63926	2.85256	3.54499	3.24583	3.25769	4.47016	2.14367	2.67245	2.50327	2.91242	2.5445	3.68382	1.42155	3.11127
SLC12A9	9.04446	8.86011	8.71408	8.69867	10.3517	8.97525	8.99674	8.53045	8.12169	8.35679	8.40137	8.85697	8.87303	8.63149	8.48145	8.7361
TTC8	3.31441	3.21022	3.02257	3.18107	2.19229	3.29453	3.85106	2.60528	3.12677	3.67409	3.61305	3.01348	3.13291	2.61874	3.60511	3.15775
SLC19A1	7.07149	5.59399	5.19008	5.00231	6.74901	5.77409	5.63473	5.58993	4.1914	4.66694	5.20803	5.71886	5.95476	5.71665	5.26225	4.92962
CREG1	10.7153	10.8149	11.1016	10.6868	10.0564	10.6595	10.8486	10.7299	11.0611	10.4961	10.3887	10.9778	9.96595	10.3527	10.4822	10.7025
CRB1	1.25129	0.728552	0.715925	1.63359	1.98711	0.714926	0.71012	1.95159	0.72556	0.722662	0.737707	0.730835	0.718467	0.613148	0.721776	0.721337
PER2	4.90486	4.74666	4.93503	5.07362	5.32421	5.22872	4.91918	4.38978	5.58149	5.07055	5.05649	5.30398	5.0877	5.56906	5.48359	5.36605
TRERF1	7.64668	7.66503	7.47032	7.84145	7.41587	7.69279	7.6658	7.1013	7.44129	7.55725	7.83212	7.67369	7.80391	7.61227	7.66112	7.67134
RHBDF2	11.2768	11.5047	12.3226	11.6137	10.7075	10.8965	10.9705	11.0286	11.6098	11.0859	11.6379	11.2672	11.6316	11.5812	11.3433	11.4713
TAS2R10	3.4825	4.20589	2.76165	3.24731	2.50752	3.89361	3.46371	2.37356	4.08228	3.82388	4.47107	3.36151	3.49499	3.32598	3.98974	3.46329
TMCC3	8.1647	7.65804	7.22406	7.45171	9.44709	8.19949	8.19309	8.78627	6.57718	6.97173	7.38148	7.81593	8.15581	8.36572	7.12306	7.81378
GMPR2	8.73542	8.84719	9.05049	9.1096	9.72172	9.06892	8.90448	8.59422	8.68513	8.67293	8.85155	8.80916	8.73407	8.42253	8.87105	8.95849
MAPKAPK3	9.78579	9.40376	9.62646	9.46319	9.48524	9.64044	9.42739	9.37872	8.8065	8.98576	9.16348	9.55789	9.41431	9.83238	9.39827	9.69337
KCNK18	0.957341	0.890645	0.889152	0.888286	0.859364	0.875684	0.871778	0.889896	0.844921	0.855734	0.892023	0.871817	0.873505	0.897729	0.89315	0.883357
TMEM99	2.64998	3.32573	2.69613	3.66632	2.43553	3.19492	3.67841	2.72057	3.66478	3.79686	3.46075	3.36567	2.75501	2.3463	3.82279	2.79301
KIRREL2	4.41496	4.16151	4.00358	3.68474	5.08194	4.95322	3.96026	4.97054	3.98909	3.81317	3.7982	3.74942	4.76506	5.32822	3.69729	4.14094
YRDC	7.69139	8.16246	8.1647	8.57523	7.40136	7.96302	8.1886	7.67794	8.37004	8.41241	8.36572	8.27856	7.97815	7.83358	8.41551	8.34229
DBN1	8.31566	8.33872	8.0422	7.32186	9.30606	7.99323	8.08215	7.66013	7.61724	7.51495	8.17867	8.12109	7.6804	8.03485	7.3418	8.10604
CHMP5	7.9228	9.11384	10.1774	9.1079	8.22073	8.60103	8.7695	9.5507	8.69718	8.67706	9.13583	8.99721	7.9518	8.12143	8.66043	8.70563
ACADL	0.686545	0.71981	0.700021	0.725857	0.702788	0.707893	0.674195	0.736738	0.689928	0.734987	0.698828	0.740924	0.705856	1.25351	0.698947	0.693042
HSPG2	1.76276	1.39627	0.797344	3.25991	2.13288	1.11289	1.85751	1.98345	1.28611	1.63512	1.0037	1.31248	1.62029	0.751441	0.829345	1.38398
NEIL3	1.251	0.644656	0.729352	0.667062	1.50058	0.708525	0.708167	0.659217	0.670235	0.713705	0.844921	0.712867	0.694287	1.8829	0.671953	0.673307
TRPC6	8.28171	8.49262	9.13372	8.18669	8.70967	8.38697	8.74646	9.13647	8.40128	8.36124	8.3991	8.33807	8.55585	8.15192	7.91439	8.41203
TNXB	3.70579	3.39991	3.79646	3.99184	4.43711	3.95221	3.61222	3.57867	3.05714	3.39683	2.97498	3.35612	4.73633	2.83885	3.45066	3.78094
APOL2	11.1245	11.2852	12.5059	11.0322	11.4029	10.903	10.6301	11.5621	10.5105	10.9037	11.0611	11.2431	11.1449	11.208	10.8426	11.3423
OSBP2	6.66206	6.32019	6.35083	4.21809	5.43102	6.05189	4.45948	6.47654	5.77382	5.82319	4.05158	5.13547	6.33517	6.25888	3.90712	5.65353
CITED1	0.712116	0.849905	3.49259	0.656057	0.646871	4.02347	0.686149	0.649708	0.680037	1.23655	0.676664	0.663081	0.65818	0.689794	0.673056	0.662885
RPL32	12.0283	12.2113	11.7004	12.142	11.6024	11.9475	12.1897	11.6505	12.2606	11.9202	11.9875	12.0153	12.1308	11.5862	12.0572	12.0603
FKBP6	0.60422	0.569904	2.30669	0.571743	0.570768	0.581856	0.590807	0.57005	0.588462	0.579302	0.582622	0.579676	0.578032	0.660232	0.581805	0.578863
DISP2	1.85397	0.817021	0.849257	0.827281	0.796394	0.849723	0.825524	0.8165	1.65655	0.864435	2.00015	1.39351	0.833657	0.892568	0.8065	1.56282
MVD	5.12767	4.90792	4.94773	5.49255	4.63414	4.94933	5.2071	4.29621	5.08315	4.87779	5.52823	4.7775	5.04968	5.07867	5.48901	5.19651
GART	6.37356	6.20493	6.69584	6.49104	5.32377	6.00442	6.47061	5.86079	6.44077	6.77283	6.40357	6.55002	6.1815	6.00785	6.56975	6.52758
HAPLN3	9.63667	10.0052	10.2739	9.35574	8.11894	9.69553	9.80937	9.31763	10.5396	10.4143	9.37417	9.85626	9.71885	9.06378	10.3161	9.6453
FUT7	6.10651	5.15159	5.20193	5.11453	7.36663	5.72892	5.48876	5.82067	4.78595	5.07358	5.29706	5.32952	5.85064	5.48445	5.74441	5.5791
OR52E2	0.852035	0.82393	0.835141	0.844763	0.806158	0.850464	0.821171	0.835764	0.83299	0.861126	0.850875	0.868608	0.844518	0.770539	0.824143	0.828701
MRPL36	6.88095	7.68444	7.41922	7.85937	6.14637	7.2483	7.72934	7.32474	7.63803	7.62059	7.98002	7.62543	6.77513	7.15951	7.74276	7.66313
CEACAM21	5.18362	4.50368	4.87695	4.05779	5.55311	4.40127	5.3197	4.2526	4.46293	4.59357	5.63192	4.90608	4.65729	4.71736	5.7087	5.48661
GH2	0.788371	0.692726	0.795316	0.723288	0.691856	0.776437	0.766142	0.711389	0.733145	0.779409	0.731983	0.777596	0.75529	0.81636	0.731314	0.733889
SNX27	8.95424	8.23283	8.35825	8.10686	9.13679	8.45762	8.48063	8.34324	7.86832	7.98395	8.15218	8.63631	8.53224	8.54835	8.24705	8.26651
LOC606724	9.20505	8.7672	8.13265	8.40053	9.70693	8.33309	8.71531	8.34134	7.89369	7.54674	7.88261	8.02087	8.79045	8.26938	7.84093	8.45168
OR1N1	0.882009	0.825131	0.907632	0.844034	3.10361	0.897478	0.878974	1.73225	0.844569	0.899706	0.853128	0.913648	0.868723	0.835161	0.830269	1.06263
GNRH2	2.73402	1.51126	2.00063	1.33736	1.99782	1.89637	1.7639	1.91172	1.94848	1.82084	1.783	1.53095	2.18291	2.06221	1.68005	2.07571
ELMO1	7.83071	7.40995	7.24626	7.36238	8.06364	7.47919	7.35105	7.3162	7.18651	7.49739	7.42448	7.90273	7.43175	7.4296	7.54052	7.40797
RAPGEF1	5.8018	5.36212	5.33699	5.32642	5.75125	5.17545	5.31148	5.17185	5.1538	5.54692	5.82526	6.42217	6.12931	5.79295	5.86166	6.05683
BANP	5.16625	5.00464	4.86516	4.9594	5.39026	4.97568	5.41954	4.81445	4.78051	4.68175	4.93021	4.99106	5.13802	4.68567	5.26275	4.94693
SLC2A1	7.69332	7.72183	7.68497	8.40387	7.84965	7.56476	7.93954	7.46281	8.29674	8.15289	8.59578	7.92378	7.82856	8.00783	8.2813	8.23838
CD59	4.16009	4.20689	3.85915	4.12494	6.19996	4.12907	3.76984	4.41698	3.31359	3.87164	3.96151	3.75065	3.6104	3.73179	3.73551	3.89565
GADD45GIP1	8.28056	8.29749	8.35376	8.20164	8.03212	7.92935	8.232	8.17805	8.38448	8.60498	8.27376	8.49099	8.24267	8.14967	8.47482	8.15918
ATP2B1	5.37381	5.06352	5.30721	5.15185	5.38131	5.21467	5.20019	4.79777	5.12279	4.77649	4.81189	4.99195	4.84812	4.36053	4.92251	4.64274
TASP1	4.71377	5.68322	5.63443	5.65891	4.15056	5.38449	5.85796	4.65369	6.43101	5.94779	5.99872	5.98806	5.24886	5.31529	6.06196	5.92115
IARS2	8.03317	8.12987	8.18932	8.46769	7.15836	8.21901	8.5513	7.66573	8.58736	8.4837	8.54856	8.39662	7.87856	8.05554	8.62467	8.33247
HINT3	7.81731	7.97746	8.45657	7.66313	8.00074	7.71899	7.85999	7.87756	7.91947	7.6703	7.80026	7.7881	7.40205	7.54009	7.71753	7.79845
CHMP4A	5.36618	5.36317	5.37258	6.14121	5.62079	5.90113	5.40104	5.14639	5.44134	5.27621	5.40795	5.73029	5.27457	5.2965	5.52538	5.51179
PARK7	10.6723	10.846	10.7258	11.1268	9.98498	10.7578	11.047	10.5618	11.18	11.1268	11.305	10.9855	10.5676	10.7221	11.2248	11.0371
WNT8A	0.90986	0.904331	0.882301	0.920994	0.881962	0.890012	0.877112	0.918746	0.874961	1.79513	0.91309	0.893716	0.877932	0.836646	0.862039	0.901976
PDK2	6.01278	5.90365	5.82832	5.89084	5.54245	6.12365	5.79118	6.71872	6.31432	5.98978	6.06954	5.841	6.11619	6.62987	6.03938	6.07547
SORBS1	0.801343	0.787794	0.785364	0.807164	0.824357	1.02179	0.778968	0.795716	0.92356	0.956796	0.803315	1.54118	1.54398	0.770113	0.781671	0.787632
ZNF182	6.89479	7.79143	6.93486	7.18101	7.70872	7.20859	7.47023	7.13823	7.62248	7.54474	7.76475	7.40829	7.48752	6.83316	7.48246	7.80644
CDK2	3.0761	2.3127	2.47931	3.22418	3.0934	2.41262	2.74048	0.751941	2.79588	3.64242	3.159	5.03672	2.58736	0.599612	3.4067	3.01672
CYP3A43	0.693113	0.725614	0.703303	0.732025	0.901856	0.71272	2.36474	2.14505	1.47607	0.739409	0.706698	0.747431	1.43802	1.61302	1.52893	1.28143
SNAP29	2.74414	3.95858	4.36431	4.40394	3.46329	3.47651	3.77045	4.15654	4.27767	3.62416	4.70814	4.21714	3.68414	3.87678	4.44627	4.8466
BCL7A	5.93589	6.43017	5.39398	5.98108	4.69103	5.28421	6.33899	4.88549	8.01948	7.46421	5.949	6.51321	5.92725	5.53789	6.77513	6.23195
PLXNA3	7.47878	7.54319	7.10729	7.92183	6.87654	6.77049	7.4109	6.8135	7.7747	7.77163	7.57657	7.20436	7.367	7.75689	7.40618	7.47656
ST8SIA5	2.56405	0.847471	0.854132	2.23329	2.31988	0.888945	3.87773	0.866865	2.55096	0.871028	2.82006	0.876721	0.900674	2.01325	0.858676	2.93857
SORCS3	2.41909	2.74194	2.36491	1.20753	0.838177	2.72993	2.33202	0.883689	1.69536	2.06053	1.32869	2.00538	1.57368	1.70053	2.25937	1.12196
ZCCHC7	5.4056	5.99092	5.56545	6.04094	5.30373	5.46411	5.77301	5.34774	6.70812	6.17466	6.01528	6.16598	5.5397	5.003	6.15502	5.86915
PTPRR	1.34868	0.821996	0.918725	0.842192	0.923724	0.824557	0.887129	0.846356	0.916549	0.828518	1.76676	0.839141	0.819858	0.799368	0.8125	0.967471
TMOD4	4.98078	5.63183	4.84264	5.40768	5.88434	4.79951	5.51732	4.90765	5.03498	5.13815	5.43882	5.06987	5.28782	5.16027	5.28475	5.47232
ZNF263	3.82855	3.50426	3.88984	4.08954	2.86696	3.3385	4.05201	3.34577	3.87678	3.65126	3.86187	2.99566	3.81137	3.43272	4.2407	3.79017
NUMB	9.1401	8.69534	8.82259	8.65119	9.8661	9.00548	9.10092	8.96957	8.20055	8.17524	8.53918	8.90242	8.66016	8.6064	8.32174	8.74031
HBS1L	3.0989	3.60268	3.13533	3.39853	1.36855	3.08035	3.71683	2.57161	3.85371	3.78447	3.77766	3.54528	3.12163	2.47805	4.01481	3.25249
GPRASP2	2.66406	2.87044	2.40005	2.48827	1.20859	2.53155	2.59436	2.32181	3.59433	2.42155	2.96373	4.38933	2.97795	2.7385	3.78896	2.36931
PSCA	0.70146	0.67523	0.669436	0.667289	0.669668	0.661265	0.684108	0.664056	0.688367	0.636926	0.689391	0.642808	0.656346	0.580494	0.942093	0.674656
NR5A2	0.88346	0.847744	1.32637	1.16237	1.69191	0.704041	0.753733	1.58867	0.794601	0.706288	0.706607	1.05116	0.695467	1.14853	0.705373	1.25343
PHLDA2	3.89986	3.50232	4.51233	3.24229	0.68904	2.19516	3.95401	3.1321	3.21758	2.78889	3.14143	3.06009	3.02988	4.12217	3.68276	4.12382
MEN1	5.85345	5.37359	5.71035	5.96186	5.22537	5.9891	5.68048	5.23224	6.13043	6.21233	5.68686	5.81678	5.71925	5.92983	6.42733	5.83195
CHRND	2.34327	1.8527	1.22188	1.67134	1.78872	2.52757	0.917476	2.48156	1.02298	2.3653	1.87216	1.99455	1.97414	1.00289	2.52647	2.21548
ADCY3	7.96302	7.86865	8.3275	7.89037	7.82694	7.83071	8.12861	7.53439	7.98468	8.08751	7.57204	7.81378	7.77031	7.68497	7.84965	7.79143
TCN2	2.72155	2.27732	4.82483	2.0536	2.43723	2.93737	3.11153	3.43468	2.4267	2.04309	1.47536	3.03544	2.50084	3.31635	2.26638	2.86777
CDH20	1.95542	0.90382	0.843234	0.944441	0.878742	1.0105	0.801173	0.929143	0.835568	0.884062	0.863389	0.935597	0.857898	0.871331	0.888926	0.849705
MEOX2	0.775588	0.758398	0.79343	0.763796	1.72849	0.93752	0.768223	0.754607	0.752283	0.809221	0.76404	0.808967	0.772708	0.714494	0.74551	0.753087
ST8SIA4	5.1424	5.70456	5.35833	5.31409	5.31512	5.11285	5.87918	5.30344	4.91107	4.89884	5.24469	5.31365	5.12426	5.02726	5.00553	4.98816
STAMBP	6.02935	6.53713	6.38681	6.52167	6.95554	6.37525	6.54334	6.40566	6.52023	6.29507	6.29879	6.41098	6.03254	5.91805	6.69727	6.34928
OR7C2	2.44498	2.30036	3.41933	2.6381	2.43995	3.06389	3.67859	2.47592	3.48931	3.38359	3.79396	3.35996	1.58488	2.75902	3.37434	3.36937
FBL	12.4742	12.8026	12.687	13.2882	11.4809	12.7328	13.0591	11.9217	13.3612	13.2281	13.1033	13.1137	12.6855	12.5347	13.4511	12.8991
HMGA1	8.30489	8.11171	7.75744	8.15363	7.47495	8.20765	7.95866	7.5626	8.33362	8.68826	7.79676	8.27316	7.97599	8.44942	8.64109	7.89095
ATP6V1B2	10.281	9.8493	10.4747	10.1281	10.7012	10.3578	10.5905	9.85943	9.27728	9.60056	9.79016	10.2116	9.90418	9.84549	9.93138	10.1057
UFM1	6.26119	6.85895	6.8774	6.93258	5.93787	6.58071	6.73193	6.43412	7.11419	7.26192	6.91143	6.8069	6.22004	6.23891	6.9332	6.61578
ATP2B4	5.45451	4.47669	4.61842	5.03672	6.69153	4.83886	5.10133	4.47571	4.91479	4.4173	5.29508	5.03183	4.93941	5.48822	5.10943	4.84193
RFX2	5.05092	4.757	3.40635	4.76637	4.99997	5.01183	5.35018	4.11393	4.62154	4.17306	4.9809	5.20979	4.59704	5.16614	4.81656	4.32211
CDK5R2	5.96487	4.87497	5.51775	4.39631	5.97009	5.92984	5.20496	5.79412	5.21977	5.1408	5.00274	4.72376	5.7827	5.66018	5.00136	5.0645
MOCS3	11.1232	10.1543	10.0547	8.98068	11.1054	10.9668	9.3252	11.634	9.65835	10.3646	9.50198	9.56621	10.9239	11.1987	9.79129	10.2975
ZNF701	4.44213	4.35442	4.32819	5.09722	4.56017	4.79424	4.87058	4.61885	5.07467	4.70099	5.03643	4.68132	3.97824	4.53102	4.78831	4.8917
WDR48	9.31387	9.0514	9.00928	9.14578	9.3252	9.23519	9.30048	9.4475	9.18147	9.04647	9.3464	8.91446	9.4597	8.9699	9.20705	9.07673
TRIM35	7.68191	7.73535	7.64376	7.96302	7.12126	7.45	7.77719	7.28705	8.03614	7.81067	8.14197	7.8689	7.70139	7.86042	7.99323	8.0642
SLC17A8	0.724076	0.741635	0.733956	0.776766	0.886537	0.746101	0.713335	0.759053	0.706698	0.736309	0.740153	0.743938	0.751017	0.808566	0.737326	0.731449
CLIC4	5.94159	5.29399	6.44699	5.57708	5.2339	5.60052	5.97364	5.36938	6.11619	6.23289	5.37404	5.95417	4.91712	5.926	5.67632	5.56398
DMWD	5.77208	5.60982	5.53251	4.71152	5.77104	5.58243	5.07954	6.97208	5.16103	5.47696	5.02925	4.90601	5.82505	6.40755	5.47649	5.55833
COX11	6.09496	6.61688	5.66796	6.41786	5.36785	6.01996	6.37089	5.72233	6.64879	6.73507	6.61719	6.37234	6.23448	5.81275	6.61157	6.19955
RHBDF1	0.754262	0.659548	0.738977	0.681006	0.657443	0.716823	0.724103	0.671995	0.698579	0.714522	0.692977	0.714233	0.703251	0.776089	0.699964	0.687115
HM13	7.20429	6.94299	7.42392	7.00146	7.05686	7.06825	7.26586	6.82852	6.97928	7.00653	6.84465	7.14296	7.09476	7.13212	7.18955	7.02314
TGFBI	12.1765	11.6993	11.7207	12.2519	10.3829	11.9241	12.3085	11.7417	11.8265	11.8037	12.031	12.5723	11.4725	12.2595	12.3258	12.2116
SPACA5	1.47171	1.83928	0.892023	1.02711	0.864767	1.16203	1.74579	0.994439	1.09283	1.36468	1.07316	1.33602	0.920289	0.872148	1.62761	1.38894
UBQLN4	5.63352	5.29706	5.06025	5.10458	4.82157	4.68082	5.29487	4.23727	4.92485	5.33105	5.38808	4.94844	4.74534	5.20972	5.54198	5.28999
GNLY	9.1914	8.80268	8.88001	9.76086	9.136	8.60511	8.64968	8.37743	8.96027	8.17355	9.96428	8.73661	9.67101	9.68963	9.57427	9.80247
NRAP	0.8705	0.935907	0.881541	0.982634	0.908017	0.910956	0.833453	0.949569	0.854813	0.912867	0.890391	0.958282	0.897859	1.20361	0.901928	0.8802
HPS3	5.74547	5.73115	5.44796	6.51775	5.54245	5.70068	6.00658	5.53396	6.19475	5.7658	6.22949	5.99437	5.53251	5.9278	5.97125	5.67766
LEPROT	7.2702	7.14808	6.73041	6.69267	7.14743	6.61416	7.08507	6.84991	6.63363	6.63633	6.62263	6.88753	6.48498	6.89318	6.81872	6.60519
HEPH	2.70828	4.1914	1.25881	3.63063	3.5991	2.25596	2.45131	3.74296	1.49913	1.51231	1.60972	2.19291	2.51962	2.73556	1.93564	1.82546
GRIK1	1.0279	0.892106	0.938198	0.913629	0.875684	0.918421	0.91227	0.897318	0.90265	0.924044	0.937773	0.933839	0.901346	0.900991	0.922037	0.911684
CDON	1.07219	0.899251	1.01379	0.959983	0.904886	0.981558	1.15375	0.930944	1.45111	0.988439	0.968646	1.01315	1.31052	0.934928	1.38983	0.93959
SAMD14	2.13835	2.42616	2.49799	0.566733	3.3608	1.52412	0.675907	4.11619	0.580646	0.566902	0.575608	0.567005	0.569188	3.29258	0.573743	0.706133
AR	3.10029	3.90857	3.20928	0.582448	1.12398	2.16239	0.587768	2.47273	2.40051	2.87443	3.37279	3.39724	2.63969	3.70187	3.66065	3.42601
PFKM	7.35632	7.14199	6.9603	7.26085	6.54754	6.87142	7.37728	6.74395	6.68556	7.31761	7.11301	7.11004	6.76472	6.76203	7.35777	7.24364
ILF3	8.1616	7.89179	7.88351	8.19376	7.29128	7.79875	8.03771	7.3239	8.47148	8.26896	7.99487	7.95023	8.0026	7.99455	8.42063	8.14646
ASTN2	4.35107	4.28361	4.47588	4.56528	5.10993	4.18823	4.36039	4.19363	4.27206	4.33211	4.54203	4.47381	4.32804	4.21139	4.47461	4.83289
FGF22	0.765316	0.955464	0.725888	2.10485	1.2855	0.717083	0.774072	4.60525	0.867909	0.679679	0.733315	0.695869	0.707425	0.90487	0.721848	0.71958
SALL2	5.9336	5.81293	5.23069	5.49982	4.59528	5.31684	5.61853	4.35676	6.3248	6.27235	6.02124	5.7426	5.82013	5.50756	5.94699	5.63281
NR1I3	1.49677	0.85974	1.49387	0.877748	1.89657	0.854365	1.32078	0.874641	1.72017	1.59245	1.32249	1.74868	1.74339	1.837	1.79773	1.92712
CYP11B1	0.752662	0.757984	0.751466	0.763323	0.738872	0.76091	0.73573	0.769506	0.744355	0.785831	0.75745	0.79009	0.754712	0.667603	0.743546	0.744519
GNG7	7.28323	7.26051	6.49116	7.04125	7.45171	7.3818	7.63219	7.20712	7.95669	8.19343	7.13864	7.49196	6.95236	7.31364	7.50437	6.7511
CHRM2	0.663149	0.666789	1.04371	1.14904	0.730096	1.57909	0.833392	0.661649	1.45486	2.38357	1.22582	0.626678	0.645017	0.655469	0.650743	1.07005
HGF	4.22717	4.6695	3.94652	4.32998	4.68159	4.60233	4.3455	3.76564	3.94446	3.89937	3.9495	4.22143	3.8605	4.07163	3.79759	3.85596
RAB23	0.908912	0.908751	0.884446	1.54015	0.881826	0.911581	2.40325	0.941045	1.95346	2.90149	2.53424	2.35053	6.86213	2.49941	1.70818	0.904659
EFNB3	0.998607	0.906571	0.914989	0.91474	0.880408	0.901511	0.895356	0.904054	0.882009	4.16027	0.929893	0.909715	0.896266	0.904839	0.911776	0.912
HOXB7	0.877421	0.847449	0.8794	0.86366	0.829792	0.885106	0.860053	0.848329	0.859017	0.894938	0.871898	0.906919	0.871939	0.790964	0.843101	0.849936
ASCC1	4.83193	4.92293	5.28521	5.54766	5.01949	5.2393	5.55888	4.48342	5.81386	5.68009	5.71143	5.54503	4.90953	5.24146	5.78572	5.35973
PRDX3	6.22729	6.43451	6.99233	6.92612	6.21695	6.77132	7.08283	5.67015	6.50778	6.55263	6.45815	6.64039	5.84954	6.25557	6.90334	6.55544
SESN3	6.90023	6.75811	6.28813	5.88389	5.9741	6.83339	6.16658	6.95028	6.44319	6.13191	5.9094	6.2763	6.54281	6.20025	5.69854	6.50401
MAML1	10.4987	10.3297	10.3033	10.1357	10.8239	10.7194	10.2329	10.6827	10.1326	10.2665	10.1221	10.3527	10.8199	10.7791	10.1628	10.5596
CEP63	8.47316	8.27006	8.40593	8.57141	8.51029	8.63307	8.42293	8.77806	7.64136	7.59085	8.14915	8.34445	8.02952	8.1691	8.18287	8.38342
TREX1	9.36112	9.65543	11.2365	9.00149	8.67595	9.19799	9.27517	10.5905	9.23079	9.56405	9.29451	9.65589	9.41136	9.46621	8.79872	8.82321
METTL7A	10.2145	10.7373	10.4103	10.6141	9.68227	10.2523	10.87	9.88156	10.8049	10.9729	10.5234	10.776	9.86984	10.3614	10.776	10.3559
CRNN	0.873975	2.22586	1.65655	1.8538	1.94761	0.878959	2.30726	3.11864	1.44442	0.880316	2.22909	0.889865	2.36474	1.26457	1.36775	1.78194
OR9A4	0.702329	0.770862	0.718568	0.780613	0.747702	0.732619	0.681202	0.787433	0.713286	0.755823	0.730949	0.771808	0.731243	1.60935	0.738222	0.718351
UPF3A	5.3416	5.58354	5.31093	5.84983	5.02602	5.21081	5.72667	4.77289	6.08064	5.98522	5.82314	6.0024	4.9232	5.26571	5.94292	5.48846
KCTD8	0.659319	0.652232	0.647338	0.667458	0.656701	0.646648	0.655563	0.656813	0.656093	0.652541	0.667458	0.648011	0.657328	0.658755	0.656222	0.658121
MMP7	0.724298	0.737419	0.735082	0.740717	0.72086	0.740595	0.716852	0.749097	0.722534	0.766901	0.731717	0.767779	0.734609	0.630514	0.720706	0.719168
GRK5	5.00117	3.69398	4.89196	3.53401	4.97133	5.58903	4.84241	5.08288	4.09027	4.19117	4.5161	4.49793	5.15578	5.03463	4.24539	4.57932
SLC29A4	1.97154	2.2165	4.89497	3.2182	1.4815	2.12076	1.04926	0.746063	0.750754	1.55751	0.771166	0.706502	1.41685	0.590164	0.893013	2.31912
PCDHGB3	0.792698	2.30361	0.789613	0.826944	0.790533	0.800562	0.771872	0.817944	1.39665	0.792994	1.02707	0.801391	0.800323	1.08576	0.790452	0.791217
OR51V1	0.786609	0.847826	0.795868	0.866148	0.825781	0.816582	0.756353	0.859671	0.772112	0.821858	0.807975	0.839284	1.0873	0.859118	0.816829	0.794393
MRPL43	6.634	6.41525	5.8621	5.9832	6.37721	6.41118	5.94175	6.40325	6.00715	6.23904	6.23553	5.99831	6.67102	6.5451	6.11439	6.2143
HSP90AA1	11.4312	12.1583	12.3311	12.4958	11.2062	11.6259	12.1638	11.3378	12.0989	12.274	12.4557	12.0822	11.5141	11.5646	12.4114	12.2785
FCER2	3.35426	3.23463	2.9455	2.60741	3.89733	2.9732	3.84566	1.71028	4.95914	3.94915	3.33608	3.3802	2.38452	1.29164	4.25108	3.11725
KCTD1	3.23554	3.51371	3.05942	4.21807	2.68774	3.95824	3.36063	3.31135	3.46617	4.07292	3.33175	4.3418	3.08166	4.14556	4.00952	3.26129
GBA2	4.7295	4.73591	4.72863	4.5606	5.07867	4.5731	4.85996	3.80474	4.26353	4.4108	4.48826	4.06738	4.46638	4.88128	4.86808	4.43437
SACM1L	7.77594	8.01092	7.84406	8.35216	7.79875	7.95638	8.3582	7.54347	8.15791	8.04941	8.26222	8.20418	7.79785	7.84497	8.31107	8.10274
PCSK7	6.8232	6.54483	6.4925	6.64738	6.66361	6.64789	6.47344	6.0209	6.82499	6.88456	6.66571	6.47147	6.79379	7.06481	6.83526	6.79241
NECAP1	4.76328	4.86526	5.44377	5.40976	5.02361	4.64654	5.09603	4.52435	4.78815	5.01262	4.69063	4.75376	4.20419	4.21789	5.07324	4.70191
USP32	6.21129	6.16888	6.24065	5.9794	7.24514	6.06318	6.08049	5.95118	5.56849	5.55218	5.82923	5.95946	6.19153	5.51951	5.57181	6.04449
ROS1	0.864746	0.821688	0.819788	0.886006	0.796281	0.836897	0.807268	0.867868	0.811153	0.835907	1.04645	0.947286	1.19948	1.00182	0.822754	0.820082
ZNF215	0.982926	1.7031	1.04062	0.912801	0.849989	0.900396	1.68368	0.880233	1.37771	2.97134	1.42705	1.91704	1.56927	0.884798	3.2816	1.72274
PMS2	7.36925	7.52855	7.17576	7.55506	7.19604	7.39839	7.63407	6.81427	7.79481	7.51853	7.54234	7.35059	7.28354	6.81607	7.81431	7.50464
PPP1R13L	5.57742	4.96422	4.6975	5.23277	4.62887	4.72491	5.02872	3.92473	4.94474	5.53851	5.04988	4.94114	4.96897	4.56643	5.42553	5.22606
WEE1	4.42948	4.41309	4.35398	5.69759	4.0929	4.75038	5.22426	4.00032	5.34208	5.57794	5.30128	5.0749	4.38789	4.98792	5.53342	4.99263
FLOT1	9.65355	8.90534	9.50244	9.45088	10.7751	9.67911	8.93139	9.0925	8.3275	8.57219	8.80441	8.99012	8.97602	9.11104	9.16786	9.05513
ESRRG	0.97057	2.19797	1.70221	1.0404	0.911175	1.14108	2.02922	2.09689	1.03046	2.767	0.951189	1.93724	1.07311	0.959237	0.938595	1.47209
PRPF19	11.5642	11.5713	11.548	11.8265	10.6687	11.1624	11.6847	10.7055	12.0823	11.9288	11.7544	11.7765	11.4243	11.5663	12.0807	11.7458
FUBP3	3.84003	2.8994	3.20059	2.93438	3.61644	3.10854	3.24132	2.89387	3.72695	3.3348	3.50465	3.47359	3.62691	3.46041	3.76854	3.66246
ELAC1	5.13035	5.9262	5.658	6.10019	4.33533	5.66678	5.66294	5.99742	6.22214	6.03437	6.37721	5.93243	5.51439	5.54841	6.25025	6.13504
HARS	8.43407	8.37004	8.45837	8.63574	8.10968	8.27615	8.55761	8.04343	8.64777	8.78229	8.83517	8.59151	8.55735	8.7316	8.8818	8.66776
FAM3C	4.17433	5.00005	5.1984	5.88517	3.55751	5.10556	5.62382	4.07441	6.61967	6.20356	5.79337	5.6036	4.24736	5.38476	5.90008	5.16358
NUP133	4.34243	4.71419	4.31648	4.4652	3.84028	4.402	4.24936	2.73513	4.96711	4.68019	4.86125	4.42232	4.05784	4.10115	4.84435	4.56233
SPC24	1.51931	0.932388	1.83758	1.65527	0.801269	1.61734	0.882603	1.7278	1.12368	2.29044	1.81599	2.09081	0.785912	1.78384	2.30653	1.52962
HINT1	12.1798	13.7198	12.9738	13.8705	10.9305	13.1562	13.6925	12.8271	13.969	13.7072	13.7976	13.7465	12.3381	12.1838	13.8705	13.3887
IL5RA	5.52391	5.86345	4.18598	6.89154	2.18177	5.54092	3.671	5.13887	4.29449	5.74114	4.35911	4.83756	5.64832	6.08289	5.63017	6.05264
KCNH6	0.604244	0.604884	0.613113	0.607631	0.598844	0.612374	0.956905	0.608398	0.592961	0.635658	0.593447	0.627664	0.606213	0.667079	0.684017	0.596627
PRSS16	1.89183	2.13135	2.05518	1.81544	1.60346	1.57638	1.42096	1.58228	1.92236	1.71025	1.41009	1.23321	1.42078	0.806321	2.88775	1.80117
ARFGAP3	9.04558	8.89316	9.17378	9.35084	10.0221	9.08877	9.30405	8.62347	8.91083	8.90338	9.25353	9.07355	8.80482	8.69857	9.16102	9.19799
RNF175	4.41585	4.98287	3.12876	5.0058	5.31972	5.14398	4.03276	4.92112	4.43437	4.05664	2.84944	4.19178	5.29589	3.00576	3.96985	3.81814
SULT1C3	4.27558	0.802861	1.8812	0.831165	2.9009	0.859935	0.856303	0.817435	0.842956	0.863508	0.848808	0.863389	3.16015	1.05382	0.866825	0.829737
BBS5	0.599756	0.659525	0.600087	1.94849	0.577331	1.50273	0.592419	0.908592	2.3761	1.51849	2.59174	0.796841	0.687234	0.685853	2.38202	0.582843
HIST1H2BK	9.55753	8.57104	8.84779	8.13914	9.53423	8.91491	8.35262	9.62641	7.69732	8.3266	8.17832	8.35576	8.77466	8.98413	8.31657	8.33923
PYCARD	11.758	11.6326	11.758	11.7729	11.9258	11.8766	11.482	11.8279	11.139	11.2992	11.4787	11.8721	11.6351	11.9258	11.605	11.6729
RHCG	3.31475	3.77979	5.77998	2.63284	2.70637	2.31927	3.15112	2.37646	3.87229	3.12278	2.53516	3.88048	3.38462	0.917713	3.63654	2.9622
GJB2	1.02435	1.07683	0.997708	1.25935	0.98343	1.10483	1.30836	1.16054	0.938083	1.05974	1.02314	1.15238	1.02261	0.986571	0.953669	0.986894
PML	6.09435	5.67356	7.89313	5.53275	5.27736	5.45568	7.71394	7.11877	5.68776	5.90035	5.94931	6.02679	6.3142	6.34812	5.67038	5.85991
S100G	1.00659	1.06281	0.984933	1.23835	0.975084	1.0848	0.923016	1.13213	0.932791	1.63654	1.00767	1.16358	1.00416	0.977684	0.959928	0.975172
OSBPL3	6.69334	6.97173	6.96423	7.44791	6.09546	6.69944	6.87961	6.12458	6.79062	7.20125	7.61851	6.95773	6.87713	7.09865	7.46775	7.36196
SH3BP4	1.91957	2.08	1.82875	1.59526	2.45981	2.51578	1.51587	3.50992	1.04981	1.57266	1.78057	0.751473	2.46278	3.25441	1.45841	2.52385
RAB11B	4.71239	4.42131	4.20741	3.99526	4.54595	4.70789	4.23619	4.67838	3.9748	4.57569	4.3627	3.96768	4.53562	4.69524	4.54639	4.54504
ZNF92	6.85903	8.20863	7.85587	8.09718	6.75513	7.64136	8.15517	7.7662	8.88931	8.46051	8.5728	8.19593	7.19937	7.20679	8.25743	8.19787
FAM49A	9.36212	8.9141	9.35039	8.99628	9.9145	9.29837	9.41582	9.33294	8.3355	8.57258	8.97632	9.23694	9.23601	9.18554	8.55016	9.14091
CR1	7.3973	6.08247	5.46115	5.86267	9.19114	6.91994	6.45584	6.33616	5.33717	5.3931	5.84046	6.43515	7.0097	6.38555	5.36467	5.9706
SAMD11	10.0446	9.24746	9.2483	8.07851	10.0658	10.4549	8.30032	11.689	8.63919	8.81357	8.77612	8.78581	10.7495	11.3172	7.35739	9.69892
SNURF	7.26316	8.12482	7.22947	7.80224	6.43327	7.3553	7.71285	7.30158	8.19976	7.88122	7.83568	7.8667	7.47467	6.95512	7.96032	7.42255
GPR160	8.09688	7.56071	7.43502	8.17709	8.8428	8.46171	7.81593	8.1546	7.54347	7.47023	6.88941	7.2491	7.60523	7.38362	7.33714	7.35714
RASSF1	6.57831	7.16122	5.67233	6.85536	6.95371	6.49232	6.4571	5.71917	7.07084	6.90773	7.04784	6.56429	6.48837	7.07955	7.18585	7.0326
DCTN1	6.2223	5.86729	6.08644	6.12134	6.47048	5.84715	5.74371	5.86795	6.03408	5.67993	5.53603	5.51302	5.98667	5.99466	5.76312	5.87275
PTPN18	9.29866	8.80954	9.19159	9.25311	9.08177	8.79796	8.89356	8.93489	8.73173	8.63362	8.95203	8.7315	8.99516	9.37585	8.90176	8.88895
IDE	6.26138	6.11716	6.05658	6.29596	5.33126	6.21376	6.35222	5.8222	6.31244	6.73739	6.40563	6.55227	6.14615	6.46578	6.62838	6.34334
COX6A2	0.792611	2.23917	2.00875	2.44133	1.81727	2.32069	1.78814	1.75059	1.05042	0.736773	1.35766	2.12813	3.09004	3.27832	1.58884	2.43011
LIFR	0.643156	0.592077	0.634456	0.602777	0.59114	0.626023	0.628653	0.948019	1.07351	0.634683	0.609185	0.628029	0.615901	0.71981	0.612229	0.610362
MTIF3	8.96248	9.75109	9.29322	9.83954	9.24573	9.33294	9.62383	9.11179	9.78214	9.64354	9.98626	9.61496	8.9472	8.77297	9.84665	9.65543
PRKD2	9.09427	8.34229	9.71101	8.52851	9.55359	8.64286	8.55876	9.00548	8.55376	8.63539	8.47889	8.56282	8.93863	9.00191	8.57537	8.49588
B3GALT5	0.94522	0.849723	0.88912	0.855615	0.823499	0.864364	0.867112	1.42784	0.856474	0.856697	0.873045	0.862786	0.847545	0.866488	0.887701	0.848546
RHOA	8.73106	8.42479	8.35996	8.39783	9.14271	8.6368	8.49881	9.23507	8.04334	8.41872	8.29107	8.43954	8.7421	9.03128	8.3089	8.41453
HPR	8.17309	7.72666	7.60523	7.48057	8.41125	9.42144	6.5842	7.76073	6.17797	6.23143	6.32159	7.05797	7.24247	7.17607	5.70656	7.11706
ZNF83	9.40067	9.90623	9.386	9.26121	10.0232	9.94726	9.19724	10.55	9.78185	9.54079	9.79023	9.24851	10.3667	10.1608	8.39262	10.093
ASB4	0.758774	0.764811	0.735083	0.766669	0.936949	0.739198	0.723931	0.775611	0.741029	0.736932	0.753738	0.760714	0.733175	0.750248	0.755205	0.740776
FCAR	7.52692	7.3533	6.51004	6.2672	9.37326	7.50622	6.71773	7.26392	5.20307	6.07117	5.94191	7.12167	7.22164	7.06464	5.35392	6.30709
OR8B8	3.35117	3.1506	2.43474	4.22254	1.06263	3.85459	3.2045	4.3588	2.96489	3.71799	2.81574	3.086	3.66042	3.81108	3.65974	3.62709
RLN1	0.913504	2.57594	2.19005	2.0544	1.08352	1.72629	3.12102	0.923433	3.21454	3.73025	2.49015	2.44482	1.36984	2.40138	3.16125	2.01029
TCEAL1	5.79927	6.45786	6.15508	6.46972	4.93962	6.17125	6.41252	5.85107	6.66541	6.57502	6.70651	6.46222	5.85273	5.792	6.6282	6.22004
GRIN3A	2.82875	3.96392	5.9731	3.4354	2.41188	3.5149	2.71729	4.91959	2.56879	2.33421	2.71563	2.60143	2.30036	3.11127	1.8479	3.0983
TMEM69	6.6423	6.82232	6.70152	6.82564	6.22729	6.8626	7.09158	6.53543	6.83433	7.08042	7.00916	6.91591	6.52954	6.64682	7.0107	6.98601
TMEM71	8.9997	9.03658	7.99237	8.73197	9.91755	8.78581	9.09297	8.44065	8.10737	8.31065	8.29113	9.29276	8.89056	8.10914	9.02523	8.89205
SLC8A2	0.847854	0.873343	1.2247	0.865835	0.853927	0.822308	0.829157	0.855813	0.83969	0.812092	0.866993	0.823588	0.822509	0.738652	0.830222	0.849723
OR2A5	0.729311	0.719575	0.730763	0.751439	0.80423	0.733735	0.722583	0.737081	1.09573	0.723744	0.740689	0.729323	0.914565	0.765144	0.727222	0.739621
UPK1A	0.735666	1.34641	1.61474	0.884013	3.6194	0.689269	2.38686	0.64552	1.08268	1.81791	1.99455	0.695244	1.51295	2.36769	1.57689	0.939326
RAB37	10.7469	10.5685	10.0135	10.5792	10.9645	10.1649	10.4941	10.4005	10.3411	10.0636	10.6468	10.2477	10.6436	10.8696	10.6837	10.5262
H6PD	1.9674	1.67499	1.22983	3.14201	1.34457	1.30603	2.3883	1.03981	2.19723	2.28089	2.83919	2.89414	0.996456	2.40084	3.46667	2.84063
TPM2	7.53304	8.19076	7.34197	6.48983	7.0265	6.74452	7.53193	6.7881	7.46032	8.26157	7.93556	7.37237	8.22172	7.69896	7.93888	8.3273
NOS1	2.19207	0.849075	0.901612	0.883846	1.09271	0.884514	0.862704	1.18291	0.839164	0.895642	0.880733	0.910535	0.867728	1.36432	0.852585	0.857829
SPTB	4.87997	3.93301	4.80036	1.88805	3.51515	3.2658	3.44148	4.51951	3.02127	3.25792	2.43128	2.0555	3.50166	3.64525	2.11852	4.51926
KLF2	14.1129	13.7976	13.5253	14.1378	14.1937	13.5797	14.1378	13.1847	14.2608	14.004	14.1195	14.0848	13.8145	13.8879	14.2608	13.6433
DHPS	6.20285	5.89629	6.23571	6.28963	5.41699	6.43708	5.91118	5.61541	6.37337	6.2807	5.93589	6.01035	6.0761	6.3262	6.6057	6.18345
GPR78	3.91424	3.21087	3.88824	3.05076	3.31956	4.29556	3.07592	3.87553	2.92513	3.20585	2.97373	3.09911	3.86443	3.56902	2.82847	3.4088
MEI1	10.0638	10.4608	9.8505	10.859	9.34782	10.3383	10.4025	9.74178	10.926	10.972	10.902	10.3894	10.3329	10.3887	11.05	10.3116
ZBTB38	4.11796	4.09421	4.02623	4.72847	3.32628	3.75501	4.70601	3.77841	4.49626	4.29508	4.86808	4.58009	4.13675	4.21179	4.83815	4.50219
PSMB6	10.2374	10.4747	10.6704	10.7881	9.47811	10.3837	10.5582	10.0275	10.4416	10.7873	10.7214	10.6757	10.1753	10.2671	10.8451	10.5685
PRSS23	6.65302	6.59369	6.52085	7.59025	6.70503	6.52559	6.43928	5.99168	6.85206	6.77354	7.35539	6.66978	7.30834	6.97793	7.14193	7.07926
BAD	5.19565	4.58886	3.97055	4.49628	4.6553	4.41005	4.51568	4.10791	4.3323	4.47048	4.44006	4.62047	4.88737	4.09583	4.6074	4.75654
ITGB3BP	4.40398	5.68941	5.21319	6.37485	4.34403	5.76183	5.52617	5.57365	6.36614	5.78528	6.04434	5.62185	4.14975	4.82071	5.96487	5.58799
TBC1D22A	6.32656	6.36269	6.35401	6.07388	6.60865	6.2221	6.44336	4.72158	6.25367	5.79399	5.96292	6.14998	5.91933	5.83471	6.0577	6.22417
NIF3L1	6.21694	6.97872	6.9086	7.42942	5.60844	6.78335	6.99546	6.17055	7.31436	7.27956	7.0956	7.02046	6.39833	6.55726	7.43336	6.96626
SLC22A7	2.3916	2.41725	2.45924	2.68667	3.056	2.98642	2.77018	2.23296	2.55822	2.77256	2.69587	2.57936	2.03881	2.1973	2.68422	2.57394
HELT	0.672979	0.618975	0.645642	0.623802	0.617478	1.99526	0.650949	0.618933	0.649456	0.626796	0.644147	0.625656	1.28959	0.666211	1.30363	0.631966
BMP2K	6.17797	5.97269	6.33142	6.18039	6.1372	6.44346	5.97755	6.64105	6.35476	6.01262	5.81064	6.36958	5.94719	6.16868	5.85796	6.11296
MAP3K7	7.94258	8.17238	8.02952	8.33839	7.93241	7.7891	8.43233	7.77436	8.48241	8.39004	8.55399	8.45109	8.18178	8.05128	8.47409	8.2232
PSMA3	6.89475	7.5295	7.94753	7.46741	6.56839	7.21318	7.52675	7.31687	7.58266	7.46561	7.66461	7.53931	7.17488	6.61069	7.64382	7.48073
NTRK1	1.74057	1.23113	0.695705	1.70841	1.42842	0.682637	0.705872	2.50732	0.701323	0.683022	0.71257	0.686779	1.06121	1.43692	1.50495	2.19723
PBXIP1	7.68497	7.21234	6.462	6.67756	7.9554	6.72123	7.78627	6.48568	6.7936	7.07007	6.92253	7.09712	7.03922	6.86309	6.80423	6.94107
TREM2	0.638551	0.621168	1.32196	4.40828	0.62464	0.612131	0.809584	0.618182	0.637396	0.600758	0.639323	0.6048	1.11627	0.585996	0.627894	0.626796
SLC25A18	0.922158	0.958979	0.904107	1.0405	0.921156	0.940464	0.866915	1.00079	0.896463	0.954782	0.937102	1.09522	0.926792	0.915961	0.931219	0.924171
CLK2	5.50644	5.36027	5.12213	5.4866	5.27006	5.41225	5.49031	4.86994	5.5317	5.22885	5.22426	4.96202	5.16074	4.74557	5.55294	5.33717
HOXA3	2.54943	2.64531	4.03419	2.68392	2.8609	1.51609	3.67192	0.772183	2.37458	2.874	3.15882	3.04585	1.76604	2.85256	2.97422	3.45776
DAO	0.96248	1.36473	0.952078	1.1611	0.953984	2.35952	1.06456	1.06581	1.00718	1.36836	0.969769	1.12183	0.96468	4.50942	0.949133	0.950159
OR5B3	1.02289	1.04943	0.977249	1.23158	0.963258	1.06315	0.924837	1.13464	0.937495	1.05992	1.01102	1.23874	0.995853	0.971193	0.981277	0.98048
UQCRC1	8.8995	8.92545	9.10673	8.85135	8.67861	8.95013	8.90888	8.68048	8.72343	9.09808	8.73667	8.9361	8.75462	9.21028	9.2848	9.01359
POLG	9.21455	9.20748	9.16503	9.46122	9.24746	8.95288	9.24603	8.63959	9.3405	9.27797	9.58622	9.15768	9.16016	9.23798	9.46122	9.42994
KLF3	10.0199	10.0685	9.70751	10.1748	10.0441	10.0068	10.3658	9.75355	10.3116	10.1719	10.1731	10.2792	10.0855	9.69397	10.2009	10.1012
SPCS2	9.12072	9.17634	9.17665	9.47369	8.93411	9.02882	9.50781	8.91973	9.35249	9.54064	9.53857	9.49124	8.95056	9.218	9.54618	9.10228
ZNF667	0.886468	2.49689	0.889959	0.957231	2.58796	0.879089	1.55888	0.960655	3.81268	2.65184	2.49959	2.80994	0.88232	0.901062	2.95301	1.19804
GKN1	0.960443	1.69989	0.942622	2.29001	2.39789	0.921947	1.03649	2.30995	2.59336	0.930658	0.889367	0.938011	0.891207	0.9112	1.61943	0.882451
LRFN4	6.98553	6.99168	6.88233	6.96106	6.38672	6.14614	6.66116	6.38095	6.38679	6.44267	6.84753	6.75486	6.12395	6.86624	6.70033	6.4911
BCL2L10	0.901367	1.52874	0.921476	0.85504	0.824512	1.73963	0.88963	0.843617	0.859517	1.37157	1.72276	0.927149	0.881464	0.860012	1.24136	0.860845
CAMK2D	5.89605	6.01497	6.16643	6.15484	5.38866	5.59502	5.69834	5.71938	6.64868	6.34213	6.13499	6.34567	5.81298	5.56295	6.42444	6.24529
TNK2	7.29051	6.70208	7.57512	6.65494	7.0121	6.79565	5.66423	6.35284	6.31884	6.79075	6.58717	6.09574	6.98682	6.55377	6.69402	7.12818
KCNG4	2.75485	2.37397	0.808552	2.79386	2.18902	2.31017	2.4179	2.00989	0.806033	2.05344	1.4349	0.776262	1.86426	2.67546	0.902917	0.789471
CD79B	6.68591	7.23324	6.84605	7.28559	6.75309	6.99181	7.44324	6.62521	8.40718	7.91853	6.73644	7.21668	6.32187	6.80091	7.49397	6.86154
SERPINB2	0.697224	0.672808	0.681313	0.680708	1.31174	1.04169	1.43452	0.863563	0.936819	0.694697	1.29148	1.27884	0.789557	0.739711	0.997181	1.21476
UCP2	9.70886	9.53645	9.34897	10.0181	9.06061	10.1549	8.82819	9.17699	9.99026	10.2351	9.55119	9.65132	9.97939	10.137	10.1382	9.53645
SRD5A2	0.928691	0.830339	0.932432	0.861126	0.828063	0.919363	0.894071	0.854286	0.871634	0.916642	0.871817	0.930141	0.886116	0.891619	0.869823	0.871386
FUT4	3.72819	5.11167	4.78654	5.25649	4.3188	4.7909	4.88411	4.79991	4.56797	4.40952	4.99983	4.04821	4.08969	4.3167	4.57321	4.52938
SUMO2	10.6868	10.6324	10.4272	10.991	10.3614	10.6626	10.8157	10.395	10.9524	10.7535	10.846	10.8323	10.6066	10.7269	10.9714	10.5546
SATB1	10.6125	10.8193	10.1814	10.0651	10.4236	10.542	10.588	9.92301	11.4038	11.3273	10.8029	10.8975	10.8867	10.4978	11.004	10.7299
SPECC1	6.37334	6.277	6.39181	5.63219	5.62416	5.7495	5.99876	5.95751	5.65935	5.247	6.00466	5.79185	5.49344	6.26812	5.74155	5.93633
CDC14A	5.8488	6.06866	5.1266	5.96021	5.70141	5.38711	6.18171	4.81111	6.15268	5.99767	5.75978	5.731	6.07823	4.98711	6.10274	5.60437
IL1RAP	6.00099	6.24826	6.37105	6.16335	8.68299	6.02878	6.9279	5.59722	5.13344	5.44855	5.56562	6.11664	6.29061	5.21492	5.71886	5.66294
CCT4	10.916	11.2321	11.1652	11.7368	10.0565	11.0821	11.475	10.425	11.7693	11.7719	11.5851	11.5528	11.0438	11.0838	11.8228	11.413
ZNF420	4.53275	4.6405	4.29273	5.17227	3.39724	4.28968	5.14583	3.9305	5.55419	5.09418	5.18806	4.91899	4.39554	4.37563	5.41954	5.13887
IRX3	0.849652	2.41536	0.806775	0.844341	1.11101	0.835625	0.811332	0.836597	0.82854	0.841061	0.849936	0.850339	0.839621	1.46234	3.01066	1.25249
CCDC71	6.09617	6.22658	5.96869	5.74134	6.36276	5.85735	5.8518	6.18081	6.07563	6.47128	6.54724	6.27803	6.41621	6.00532	6.18415	6.7379
PCOLCE2	0.918215	0.843617	2.30316	0.865707	0.907865	5.19315	2.13441	1.96951	0.874452	0.919871	3.08245	0.939905	0.892944	0.864636	0.894711	0.872703
SOAT1	6.31486	6.44926	6.42582	6.49346	6.90631	6.32541	6.86973	6.09231	6.42915	6.12256	6.56962	6.77006	6.03359	6.10081	6.12327	6.30388
REEP5	9.96657	10.6658	10.1864	10.9429	10.0738	10.4089	10.724	9.96339	10.7739	10.5653	10.7838	10.6535	10.2049	10.2307	10.7785	10.6452
USP26	0.734292	0.696191	0.698746	0.686676	0.687088	0.685903	0.706948	0.684595	1.05057	0.658882	0.708107	0.669582	0.676944	0.604954	0.696832	1.54563
PSEN2	7.26336	7.75979	8.47729	7.50995	6.6822	7.39915	7.62093	7.35612	7.44167	7.54025	8.02557	7.66977	7.28474	7.62939	7.60458	7.77234
CASP4	12.6253	12.6744	13.357	12.9118	13.4301	12.7263	12.5705	12.9478	12.3678	12.3932	12.8312	12.9635	12.5303	12.378	12.6572	12.5224
CCR5	9.62646	9.98538	10.6261	10.6224	9.22988	9.42943	9.8052	9.80228	9.53222	10.1644	11.0422	10.0889	9.76583	10.5092	10.1329	10.5059
NUP50	8.89916	9.07752	8.64387	9.06061	9.30241	8.78854	9.25353	8.96095	9.00363	8.87405	8.97996	9.37604	8.8307	8.83613	9.06343	9.19114
FAT4	1.17789	1.24732	0.739179	0.775997	0.759258	0.737307	1.279	0.762004	1.64685	0.729907	1.04939	1.02951	0.732447	0.749832	0.735032	1.4856
TLX3	1.09531	0.976947	0.961364	1.12963	0.931219	1.02712	0.938404	1.09917	0.938516	1.03922	1.0079	1.26305	1.00954	1.03119	0.9475	1.00996
DGKB	0.724959	0.761778	0.696131	0.866808	0.748677	0.700561	0.711274	0.730416	0.719443	0.655682	0.7416	0.675696	0.703205	0.716284	0.711979	0.841659
KCNIP4	3.30212	4.20958	3.76002	3.72705	1.88647	3.61457	3.71799	2.6477	4.09113	4.1585	3.75658	3.96805	2.77073	1.57035	3.87635	4.10034
PPRC1	8.48527	8.16613	8.44367	8.33442	7.63219	8.21599	8.45211	7.9189	8.57523	8.73755	8.45976	8.5333	8.46248	8.50736	8.60139	8.43407
GCC2	6.62726	7.03753	6.43433	6.60654	6.75086	6.25001	7.33233	7.24774	7.02176	6.74901	6.87984	7.02866	6.38447	5.77998	7.26715	7.37148
HIVEP3	5.16862	5.35156	5.72481	6.19971	4.99342	5.37083	5.19137	4.28021	5.1956	5.58793	6.42776	5.11165	5.54738	5.56932	5.98267	5.92487
SIRT2	5.30106	4.53062	5.11109	5.08401	5.15305	5.2709	4.71077	4.45589	4.88549	5.00766	5.15714	4.80993	5.2334	5.38364	5.13959	4.85528
RBM12B	5.59904	6.13731	5.6887	5.89286	5.78133	5.72826	5.85725	5.54624	6.00871	5.9249	5.86944	5.95964	5.41531	5.64004	6.05943	5.76811
GJE1	0.835093	0.867932	0.83808	0.890315	2.36152	0.860326	0.804208	0.885838	0.804659	0.849804	1.18344	0.862509	0.853708	0.885877	0.846645	1.95099
IHH	0.70737	0.669242	1.88274	0.664043	0.912409	0.664308	1.21874	0.660574	1.78625	1.1727	0.68673	2.16983	0.657197	0.877866	0.676006	2.1153
PCSK9	0.887473	0.940046	0.896248	0.991576	2.27804	0.936818	0.852675	0.957867	0.864157	0.921327	0.908978	0.954541	0.917196	0.925816	0.90253	0.904689
TP53	4.56345	4.3645	4.27949	4.02005	3.4555	4.48419	4.249	3.43065	5.05388	4.61585	4.68262	4.58844	4.37063	4.29464	4.88499	4.49331
EGFR	0.748438	0.824903	0.843188	0.840037	1.00554	0.852161	0.825288	0.728558	0.82901	0.865255	0.845349	0.871222	0.841761	1.45563	0.717716	0.824275
IGSF1	0.978051	1.60727	0.961055	1.15498	0.96015	1.06526	0.912137	1.09833	0.921358	0.99484	1.54103	1.48618	0.981941	0.97159	0.919273	0.960764
TCTA	6.51149	6.48844	6.63147	6.84402	6.85068	6.29538	6.50177	6.3329	6.59141	6.66356	6.63049	6.45653	6.5629	6.7792	6.72213	6.65704
PIM1	11.5527	11.671	11.6782	11.2049	11.5392	11.526	11.25	11.6847	11.4029	11.6163	11.5226	11.4149	11.8514	12.4393	11.0457	11.2139
ADAM19	7.2399	6.86217	7.03912	6.61667	8.79393	7.22869	7.12044	5.82368	6.55022	7.39405	6.24989	6.88475	6.75062	6.36598	6.92546	6.68337
PLVAP	4.83236	4.2995	4.84501	2.96907	4.37202	5.32076	2.48087	5.23771	4.10612	4.14939	3.61855	4.08172	4.66102	5.61994	4.09901	4.83362
PLA2G1B	0.731071	1.6667	2.38234	3.32245	1.37654	0.745618	1.6712	2.05912	3.60511	2.09435	1.66104	2.03613	0.739093	0.638132	2.648	2.47356
ZDHHC22	0.749028	1.35127	1.16042	1.33977	1.42477	0.709948	1.35276	0.69872	0.718463	1.48198	1.61663	0.840914	1.00794	1.66488	1.45002	1.80946
BTBD7	5.07406	5.06852	4.86077	5.3537	5.15211	4.8088	5.17293	4.59374	5.20041	5.14435	5.23527	5.3209	5.13568	4.27483	5.16388	5.04572
RSPO3	1.79828	1.82859	1.6638	1.44466	2.12516	1.09679	1.32615	2.64937	1.66944	1.05845	1.01675	0.858241	0.828743	1.3074	0.817208	1.98817
NDRG2	7.8226	8.03618	7.22088	8.00416	6.60471	7.68648	7.57759	6.68227	8.45474	8.12584	7.65314	7.74219	7.60374	7.8941	8.48627	8.01001
SALL4	2.78698	2.53581	0.716611	2.58013	0.999572	2.06227	0.725673	0.70765	1.98358	0.684851	4.29806	1.94178	4.74002	0.576271	2.18656	1.70382
NFKBIB	5.24097	4.5708	5.2819	5.41765	5.36179	5.15119	5.27908	4.76776	5.02723	4.94435	5.16378	5.02796	5.24886	5.67397	5.56829	5.22585
LEPR	2.5202	2.83649	2.51693	2.67803	1.95804	2.64686	2.45583	3.58402	2.09306	2.08178	2.53463	3.07641	2.30681	2.49989	2.4176	3.13245
CNNM2	2.33596	1.56637	1.75753	1.24155	1.67032	1.45158	1.6338	1.51004	1.88733	2.21482	1.84657	2.27819	1.73959	1.99046	2.30711	1.74427
SNX8	4.96249	4.6846	5.42367	4.92317	4.13371	5.05632	4.78146	4.82687	5.03275	5.6578	5.01764	5.19546	4.71942	5.2988	5.1716	4.92441
CIB4	0.575064	0.602987	1.07822	0.612711	0.601632	0.58765	0.57194	0.609817	0.889821	0.596904	0.586038	0.599683	0.591897	0.684558	0.587933	0.585038
RHBDL2	0.667	0.846514	0.667509	0.727751	0.700471	0.686714	0.749827	0.727069	0.770223	0.819639	0.678776	0.720593	0.688594	0.718972	1.27609	0.789083
NFATC3	7.10462	7.0179	6.60594	7.16092	6.31158	7.12643	7.08082	6.31036	7.27463	6.97786	7.24364	7.06399	7.14467	6.84019	7.31818	7.18247
MXI1	10.2659	9.75649	9.76013	8.64222	9.16537	9.92183	9.07866	10.3116	9.37378	9.33416	8.88804	9.09975	9.50682	9.6045	8.91804	10.0834
SLC25A3	12.4871	12.6288	12.7438	13.0228	12.2519	12.6344	12.8681	11.9869	12.9781	13.1222	12.9064	12.9755	12.6482	12.6124	13.0782	12.856
IGFL3	0.991016	1.03235	0.958659	1.18897	0.953915	1.04076	0.915124	1.09869	0.928901	1.03265	0.988439	1.20927	0.975084	0.957895	0.969846	0.962273
NEK7	4.40828	3.79708	3.73367	3.16546	4.68461	4.31611	4.36631	4.46811	4.56129	3.92985	4.37611	4.30761	4.40013	4.57932	3.62846	4.20301
KRTAP27-1	0.744935	0.71232	0.708005	0.700021	0.70016	5.0791	1.65254	0.974749	0.714443	0.661123	0.721346	0.677701	0.690869	2.71438	0.708398	0.706907
EPX	0.784339	0.786609	0.769278	0.785931	0.77796	0.758699	0.773827	0.767903	0.778508	0.739673	0.800874	0.747279	0.763356	0.659764	0.768863	0.778886
PLEKHG5	6.41549	6.26201	6.10333	5.8897	6.40694	6.47119	6.33326	6.88471	6.41055	6.47305	5.69524	5.9423	6.80204	6.68507	6.3411	5.8727
ZSWIM2	0.675086	0.700927	0.697928	0.704649	0.970405	1.63106	0.670407	0.708792	0.673342	2.15312	0.682015	0.727069	0.694412	0.610569	0.676221	0.677778
GABPB2	6.0276	6.59394	6.55175	6.74169	6.0276	6.20579	6.36711	5.93268	6.76895	6.96492	6.83433	6.79103	6.4871	5.94053	6.99263	6.73306
ZNF284	5.9075	7.00226	6.18904	6.69806	6.86471	6.212	6.61839	6.08487	7.0097	6.8135	7.24075	6.78351	6.45536	6.03383	6.70416	6.79418
SLC22A13	0.668595	1.98596	0.659775	0.685984	0.669894	0.664043	0.663589	1.55536	0.970512	0.671969	1.50593	0.674202	0.675727	0.70792	0.668766	1.78037
CHRNA4	2.521	0.883001	0.911811	1.4788	1.62238	0.882301	1.03037	0.900307	0.84813	0.873568	1.31052	0.880209	0.876108	1.46308	0.860957	1.83899
ECE2	0.718999	0.761182	0.687431	0.729389	1.83716	0.697452	0.704475	0.730047	0.711429	0.635063	0.735933	4.30035	4.3093	3.64378	2.08494	0.736978
ZNF653	4.66641	4.50518	4.58088	4.47811	3.9493	4.85791	4.18882	5.07249	4.36631	4.418	4.53676	4.08928	4.46389	4.86241	4.12697	4.22046
MIA	5.77998	5.53622	4.47862	5.82314	6.08933	4.24612	6.08352	4.72252	4.56622	4.80629	5.26296	5.89629	5.12685	4.83343	4.95052	5.30975
ABCC1	5.94359	5.6366	5.35931	5.9739	4.88788	5.55833	5.49479	4.92621	5.62645	5.38476	5.47013	5.57883	5.23364	5.427	5.85651	5.72336
DQX1	2.24764	2.17638	0.79862	2.08057	3.15595	1.2925	2.39659	1.59696	1.41114	2.9817	2.01127	0.915178	0.864232	2.48958	2.47526	2.08349
CSMD2	0.712247	0.973059	0.70534	0.686601	0.685965	0.678473	0.711739	1.46854	0.697356	0.685074	0.723838	0.668813	0.677196	0.645311	0.692149	0.691588
CDK2AP2	12.0586	11.7445	12.0897	12.3182	11.4577	11.7701	12.2398	11.3738	11.9277	12.3868	12.3469	12.2006	11.9634	12.3697	12.5124	12.1547
SMAD9	1.07808	0.744724	1.88997	1.94015	0.717785	1.75862	1.58337	1.8101	0.68707	1.65339	0.965843	0.988644	1.3622	1.99912	1.54763	0.935901
OR12D3	0.860581	0.927784	0.861778	0.963768	0.899251	0.884433	0.817388	0.945117	0.850464	0.903689	0.878767	0.963788	0.876307	0.884757	0.89893	0.867405
SCGB3A1	14.7936	13.0875	13.945	12.4006	13.2169	14.8395	12.5347	15.2057	12.8823	13.6104	12.5081	13.2724	14.8875	15.0334	12.1072	13.9172
TPK1	4.56528	5.01325	5.21127	5.36858	7.47105	5.40858	5.36121	4.70692	5.25559	5.36618	4.79861	4.82507	5.19386	4.50891	5.42052	4.85735
NRXN3	1.45484	0.839368	0.878252	0.902893	1.47956	0.879522	0.853453	0.860445	1.08912	1.14564	0.856267	0.877683	4.10086	1.15899	0.822146	0.855382
SLC26A7	1.25637	0.831473	0.771527	0.846357	0.803639	0.792436	1.17432	1.35137	0.765343	0.903085	0.793309	1.3405	1.23654	0.914492	0.959468	1.00366
LMTK3	6.13412	6.23109	5.43301	5.87472	5.42959	6.11059	6.03564	5.20944	6.33067	6.46409	5.76908	5.80481	6.38026	5.57294	6.43555	5.56521
SASS6	1.77611	2.14545	2.3691	2.25106	1.41449	1.92174	2.7129	1.8133	2.23973	2.67018	3.33722	4.09501	2.47253	2.10822	3.29298	2.02988
GOLGA4	6.12484	6.66041	6.81062	7.24669	6.28415	6.71591	7.00036	6.32915	7.16006	6.90821	7.46391	6.97023	6.40755	6.52051	7.37926	6.97549
KLRD1	7.16188	7.66934	8.05613	8.91147	7.92126	7.16391	7.33282	6.84802	7.97187	7.6402	9.20049	7.722	8.27043	8.5174	8.4472	8.69821
MYBBP1A	5.42434	5.44919	5.71723	5.40669	4.61763	5.30463	5.72201	4.70698	5.92565	5.58243	5.44657	5.59116	5.17847	4.89497	5.63384	5.40444
CASP9	7.80047	7.35298	7.41461	7.39886	7.82385	7.78401	7.70276	7.63341	7.21947	7.1458	7.61463	7.55197	7.35714	7.49458	7.07178	7.16799
DMRT1	0.856649	0.777725	0.878622	0.804481	0.771582	1.20721	0.842019	0.792097	0.805599	0.86216	0.81307	0.868421	0.831689	0.845378	0.800925	0.812146
FGF5	1.52444	1.72276	1.03501	1.10008	0.785743	1.09531	1.00205	1.0598	0.962324	0.85305	1.08534	1.25249	1.86613	1.02279	0.956541	1.04842
ANAPC11	12.1964	12.4085	12.3562	12.7571	11.4109	12.3258	12.5124	12.0427	12.583	12.7089	12.6572	12.5954	12.2167	12.2872	12.6235	12.4206
FGFR2	0.746122	0.784144	0.732104	1.83696	1.28064	0.746876	0.735592	0.797738	1.05559	1.90127	0.762909	0.780522	0.745805	1.06633	0.750583	1.30603
THNSL1	3.01184	3.91219	3.71779	3.94803	2.54402	3.88069	4.36324	2.95152	4.57144	4.54574	4.25586	4.42302	3.59684	3.37202	4.68617	3.47332
MAN1A1	8.44023	7.73746	8.08081	8.06472	9.15135	7.64224	8.69599	8.313	7.4909	8.16002	8.11228	8.12249	8.07779	8.3195	8.23027	8.03212
ITGA11	3.78628	3.17085	2.61495	3.82986	3.39502	2.35316	3.51596	2.76651	3.5166	2.7554	3.07335	3.27043	3.37226	3.88407	3.09391	3.43565
HIST1H1E	8.06109	7.60795	7.39144	7.48081	7.99131	8.0422	7.60499	7.34351	7.52654	8.14368	7.62185	7.60917	7.40594	7.65705	7.99093	7.65975
UAP1L1	5.7873	5.04116	5.22636	5.16929	5.57481	5.7271	5.87121	5.95912	5.17169	5.15728	5.35582	5.51943	5.40276	6.05052	5.28455	5.34077
SPHK2	6.18768	5.57875	6.44124	6.34027	5.67705	5.98129	5.99978	5.64377	6.38323	5.96875	5.98386	5.94788	5.73304	6.31036	6.03716	6.26567
OR52K2	7.19375	6.84481	7.63341	6.00452	7.04821	6.46811	6.38631	7.81456	6.01792	5.8513	6.05605	6.4495	6.60411	6.54383	5.28155	6.35175
ZFAND3	6.27566	5.45552	5.88463	5.60127	6.90429	5.76486	5.68264	6.21477	5.42471	5.3938	5.67203	5.63261	6.08553	5.91345	5.6255	5.66699
PLA2G4D	0.830124	0.71582	1.18017	0.755013	0.719339	1.2255	1.12826	0.739815	0.767936	0.804793	0.770598	1.3773	0.778727	0.847243	0.772961	0.764503
HCP5	9.536	9.79005	9.7312	9.39983	10.0156	9.3149	9.45499	9.77517	9.3797	9.02912	8.33501	9.04132	9.36969	9.61428	9.24111	9.13659
FAM24B	3.08925	3.50159	3.21525	3.67363	2.86647	3.48145	3.50172	2.91318	3.68208	3.4441	3.24922	3.31173	3.01435	2.97616	3.64632	3.3892
ALKBH6	3.49823	4.42107	4.1096	4.7167	4.13034	4.36375	4.3843	3.84301	4.66805	4.41169	4.18911	4.19665	3.87564	3.96642	4.57283	4.36483
PREPL	6.16978	6.49724	5.97075	6.63172	5.53024	6.10612	6.61238	5.59111	6.87559	6.74872	6.58719	6.53273	6.09198	5.90482	6.77056	6.48381
NOL12	9.33891	9.55617	9.38007	9.49927	9.1184	9.50781	9.61625	9.55852	9.32566	9.21455	9.49406	9.29772	9.40181	9.20505	9.14578	9.57819
CDC6	0.591817	1.53613	0.576088	1.39155	1.09925	1.24928	0.583298	0.572036	0.586755	0.745179	1.59538	0.567779	0.573551	0.611295	0.580021	0.577645
LHX2	0.921395	0.945397	0.907347	0.991658	0.914416	0.964645	0.876731	1.0823	0.878421	0.929908	0.927538	0.938625	0.930458	0.930989	2.50271	0.923171
NRN1	0.887388	0.855417	2.49063	0.840488	1.36852	0.831563	1.70617	2.56839	1.78774	0.792051	0.843503	0.815119	2.28749	0.865548	1.35424	0.837408
H1FX	7.20558	7.56283	7.06779	7.14309	6.52592	7.2534	7.02668	7.11062	7.6687	7.70116	7.34872	7.34239	7.16966	7.32056	7.62395	7.31737
OR4K5	0.675707	0.733238	0.693626	0.754534	0.724659	0.709096	0.950785	0.747996	0.678691	0.725629	0.69779	0.735616	0.711739	0.75069	0.709326	2.21239
NID1	6.06389	6.31783	6.83339	3.7806	1.83421	6.44101	5.83796	6.04731	6.6699	6.55337	5.26041	7.24885	6.42156	5.93268	6.00482	6.13302
COPS6	9.33851	9.30739	9.36426	9.93393	8.37077	9.12708	9.43621	9.04339	9.53561	9.47811	9.38132	9.26484	9.13647	9.36468	9.73648	9.40981
PEX6	7.47743	6.4634	5.50762	6.89883	6.46558	6.04097	6.04179	5.30439	7.13938	6.76035	5.79941	6.65656	7.08439	6.20702	6.65893	6.16724
RBM15B	2.64046	2.92696	3.47193	3.51277	2.63431	3.30013	2.63009	0.943188	3.1498	1.00435	3.27416	3.28048	5.13757	2.9469	3.47537	3.38522
PPP1R10	8.89996	8.53421	8.79739	8.65861	9.44799	8.80404	8.68379	8.67892	8.50419	8.77297	8.70721	8.92587	8.86844	8.96826	8.79739	8.65793
MTMR7	0.576408	0.589267	0.574023	0.5997	1.61146	0.578932	0.572895	0.595802	0.577923	0.582288	0.583774	0.585549	0.584895	0.678241	0.583805	0.581379
PDCD4	8.51774	8.83031	8.64065	8.82905	8.37849	8.61311	8.74204	8.56243	8.96826	9.08507	9.19663	8.95834	8.84836	8.64503	8.8307	8.75462
SPON1	1.15397	4.06089	2.98294	4.14135	0.974062	2.29994	3.04477	3.09129	3.42601	4.72624	4.9611	3.57201	3.13562	3.57478	4.03803	1.90535
TNRC6B	9.25353	9.10624	8.86158	8.92793	9.63121	8.87675	9.28037	8.75729	9.06343	9.05648	9.04647	9.22988	9.18981	8.78767	9.02485	8.90888
SOX3	2.70352	0.7881	1.51031	0.799851	2.77875	0.749735	0.705329	0.823849	0.870946	0.775694	1.44789	0.806158	2.44646	2.17484	0.76636	0.750163
AGBL1	2.6832	2.58543	2.74202	2.6311	3.31306	2.92041	2.44403	3.96542	2.50286	2.62038	1.91691	2.7064	3.27269	3.35961	2.17104	2.62041
RGS6	2.07865	0.783178	1.32258	0.737834	1.24823	0.750996	0.729396	1.38839	1.49873	1.26272	1.42153	0.76013	1.56873	1.02884	0.719105	0.892908
NME4	4.72379	3.91534	3.43675	3.93871	3.93019	3.47667	4.1934	4.41771	4.12586	3.66111	3.48884	3.92098	3.72883	3.94586	3.9391	4.16649
CCM2	8.2612	8.14795	7.76847	7.90181	8.49435	7.86775	8.37884	8.01834	8.08154	8.15002	8.02126	8.13999	8.3403	8.25417	7.96836	8.022
CLUL1	0.786462	0.685712	0.76218	0.708792	0.68239	0.742991	0.74639	0.695926	0.734098	0.731007	0.947159	0.730578	0.725976	0.782893	0.731565	0.71288
RIF1	5.08727	5.87998	6.75291	6.13787	5.06944	5.56112	5.8448	6.22658	6.15255	6.03383	6.10429	6.41996	5.37465	5.79815	6.01597	5.91152
GPR179	1.00489	0.963819	2.94217	1.02028	2.95681	0.899251	2.22835	0.976826	1.08991	1.62815	0.972347	0.929405	2.99592	1.48661	2.13599	2.11799
BOLL	0.732915	0.705167	0.738743	0.719138	0.701714	1.18068	0.727679	0.706257	0.712461	0.739277	0.722561	0.737747	0.724177	0.701609	0.707524	1.26621
RAG1	2.04309	2.18785	2.27561	2.91274	0.80224	1.43674	1.60982	0.884089	2.54798	2.88958	3.68701	1.95167	0.796528	1.07683	2.20842	2.99566
RBM19	6.18439	6.35227	6.46261	6.43333	5.6224	6.55534	6.34565	5.6021	6.50845	6.78901	6.5096	6.5334	6.39696	6.20656	6.77873	6.5112
OR2L1P	0.580853	2.03631	3.12466	0.594946	0.589109	0.577453	0.576568	2.44702	2.86913	1.9712	1.82523	1.71337	2.91999	2.42441	2.31167	0.666523
GPR55	1.42077	0.612348	1.08432	3.42432	1.63966	0.645892	1.17584	0.618836	2.46964	2.58403	1.36346	2.75767	1.2681	4.54404	2.89509	0.632445
CMTM2	10.6426	10.8923	10.2858	10.7895	11.538	11.1927	10.7248	11.2827	9.00653	9.69767	10.6847	11.1054	10.4596	10.2636	10.1343	10.3901
C6	1.42842	0.865835	0.875663	0.861191	0.83284	0.860409	0.857101	0.8603	0.865742	0.841433	0.873081	0.853773	2.30552	0.869422	0.884938	0.854859
CPLX2	2.7116	1.99323	2.01106	1.30931	2.08349	1.11162	1.60349	1.21482	0.957073	2.85389	1.84259	1.43606	3.1331	1.9772	1.69625	1.4441
LDHB	10.5933	10.9992	10.4097	11.0902	9.42318	10.8581	11.1535	10.1286	11.5927	11.4567	10.8115	11.1444	10.7076	10.4788	11.5259	10.6525
SERINC3	8.25817	8.07355	8.14342	8.10467	8.93398	8.05186	8.34584	7.74598	7.88711	7.83862	7.95324	8.19727	8.11473	7.8429	8.06915	7.95084
GTF2E2	5.62112	6.11664	6.43687	6.66464	5.51233	6.06755	6.13333	5.5106	6.40476	6.10337	6.45949	6.31064	5.85921	5.99462	6.49699	6.10191
ZMYND11	6.40098	6.05158	5.94779	5.88726	5.86345	5.67061	5.76085	5.76324	6.18005	6.2909	7.21763	6.24087	6.40776	6.36913	6.3858	6.41118
CYP4V2	2.63341	2.97966	3.84785	4.4619	2.84063	2.99936	3.85915	3.09615	3.94163	3.86999	4.01146	3.68096	2.88548	3.76712	4.43603	4.04332
SLC19A3	3.45773	3.7915	3.50686	3.5925	4.29302	3.25106	3.69946	3.90846	3.65959	3.18385	3.41358	3.37525	3.22758	3.06981	3.60708	3.3493
PMFBP1	0.722507	1.52115	1.16261	2.08394	2.10186	1.91385	1.59079	2.26173	0.673628	0.723942	2.54533	2.56288	0.704795	0.770582	0.674968	0.68058
GREM2	3.2425	3.53249	2.63876	1.96916	1.73052	1.90261	2.99813	2.11482	2.91646	2.80884	4.09755	2.75376	1.85927	1.10585	3.26092	1.96299
POU2F1	8.60198	8.65251	8.43934	8.55399	9.15768	8.57729	8.52472	8.33333	8.66313	8.54235	8.51117	8.79045	8.78035	8.46108	8.44707	8.5379
CTLA4	5.12923	4.34171	4.53744	4.70419	4.57436	4.99743	9.02686	4.27009	5.12066	5.42777	4.86811	4.91864	4.57518	4.0853	5.37838	5.17087
CYP2W1	16.0319	16.1888	16.1044	16.1341	16.1712	15.8811	16.2372	15.5873	16.092	16.0319	16.1888	16.2061	15.7464	15.6365	16.1712	16.1712
ITGB1BP2	2.7575	4.0607	2.40518	3.23256	2.35196	2.4143	3.35495	2.88741	4.47157	3.1764	3.04236	2.76478	3.35617	2.71293	3.54752	2.97107
KATNAL2	0.867779	0.965672	0.87897	0.879784	1.1458	1.08555	0.843126	0.892995	1.97429	1.4444	0.876165	0.931793	0.879065	0.841955	1.17321	1.57927
PPT2	6.19893	6.21695	6.13837	6.20337	5.96641	6.17821	6.05959	5.96595	6.59759	6.47421	6.73094	6.11825	6.30787	6.34663	5.98131	6.1916
RNMT	5.04652	5.71362	5.74004	6.01146	4.78739	5.55497	5.88636	5.10634	6.27782	6.15036	6.01943	5.87889	5.53898	5.40673	6.14222	5.83604
CAB39L	4.05138	4.41711	4.29705	4.63533	4.59924	4.26563	4.17746	4.43105	4.34319	3.96882	4.46882	3.65636	3.78075	3.91498	4.3655	4.08494
PPM1B	7.55784	7.85235	7.95452	7.8046	8.42238	7.88767	7.83927	7.53887	7.85868	7.82308	7.89223	7.86033	7.63466	7.51091	7.91637	7.73571
RAD51C	6.18345	6.92904	7.0295	7.56799	5.48319	6.59516	7.05767	6.48993	7.69221	7.23717	7.36991	6.99431	6.19844	6.40454	7.5969	6.78553
MOGAT3	4.52486	3.41318	3.68885	3.04158	3.2491	3.47365	2.64509	3.71212	3.20472	3.27888	3.36542	3.48869	3.99456	4.16199	3.65491	3.83677
TPX2	3.9029	3.64496	3.3998	3.25872	3.12083	4.47346	3.83136	4.15766	3.83423	5.69379	4.3547	4.84736	3.53427	5.1999	5.19695	4.10805
STAP2	2.49859	2.45243	1.12573	1.7433	1.09811	4.80498	1.84225	0.748097	1.66989	1.25396	1.17902	1.96937	5.13258	0.608609	3.01766	2.42691
RBM7	5.81991	6.08313	6.18951	6.58979	5.99952	6.18279	6.58995	6.19341	6.49116	6.09286	6.73694	6.5739	5.9075	6.48621	6.31363	6.18146
TRA2A	5.91197	6.32085	6.20105	6.00955	6.90253	5.63587	6.12484	6.02279	6.09377	6.36604	6.4353	6.24378	6.21764	6.0881	6.01282	6.26734
USP20	8.51358	8.28951	8.03585	8.12317	7.9115	8.24937	8.09858	7.8474	8.31537	8.39739	8.29869	8.16884	8.45168	8.49099	8.48959	8.30032
GPRC5C	3.63495	3.71683	3.89742	3.59281	3.58461	3.73574	3.59215	3.80628	3.59196	3.45556	3.61871	3.49735	3.65717	3.56289	3.47406	3.82744
ILK	9.20419	8.95792	9.32625	8.77612	9.18231	9.02645	8.88847	9.11401	8.54096	8.68408	8.86096	8.85412	9.01099	9.35249	8.8442	9.01198
ASZ1	0.907613	0.918215	0.868254	0.934718	0.884183	0.87797	0.858504	0.928556	0.874758	0.883557	0.911546	0.878088	0.865207	0.845349	0.831295	0.899661
PGK2	1.25699	0.706133	0.706656	0.712083	0.776029	0.705917	0.67753	0.715298	0.680002	0.731868	0.688948	0.73273	0.70138	0.611442	0.682624	0.683853
DEXI	8.97602	8.82133	8.66133	9.28395	8.56372	8.55673	9.02594	8.4239	9.26584	9.02924	9.08179	8.82476	9.00069	9.06561	9.19799	8.8558
ARRDC4	6.8901	6.1222	7.03881	6.35501	7.71051	7.42225	7.08465	6.66125	6.57957	6.12968	6.9268	6.8913	6.26977	7.17171	6.997	7.8658
MAPK3	6.72992	5.92349	13.1241	6.14263	7.35656	6.66794	5.97676	6.78886	5.35137	5.2663	5.19769	6.31363	6.20204	6.35854	5.68723	5.4907
LDHD	4.76025	3.50778	4.86597	4.23172	3.72529	4.60072	3.93174	4.45602	3.09069	3.4618	4.52434	2.72607	4.6181	4.50875	2.85919	3.9193
APOL1	9.12806	8.78581	10.3972	8.60004	8.56567	8.96728	8.05035	9.78775	8.32082	8.6119	8.6092	8.9867	9.13164	9.30358	8.4705	9.17297
LILRA6	9.90874	9.50142	11.0142	8.93863	10.5042	9.42234	9.56507	9.04768	8.26574	8.32214	8.67212	9.26826	9.23079	9.54029	8.76306	9.16705
DIABLO	11.4005	11.0819	10.818	10.8167	11.0889	11.0898	10.7543	10.9964	11.0484	11.0386	11.0949	10.8269	11.0814	11.2757	11.1186	11.1246
KIF1B	5.94579	5.3761	5.52732	5.51581	7.35119	5.97501	5.71736	5.72264	4.7409	4.83038	5.35648	6.08511	5.79042	5.48139	5.10445	5.3917
GYPB	6.70189	6.72998	7.79081	4.95731	5.70623	5.92625	5.66621	7.0161	6.30684	5.64603	5.31103	5.62614	5.54668	6.54069	4.3465	7.045
PRSS35	1.7252	2.41392	0.889216	1.33587	0.890726	0.920325	0.865933	0.942701	0.98529	2.36769	3.20883	0.902917	0.899251	2.7415	2.23979	0.906989
LSM5	7.79705	9.06378	8.55931	9.07901	6.84431	8.54259	8.83102	8.49465	9.36568	9.21744	9.31467	9.08877	7.82575	8.03435	9.22949	8.73197
TRAF5	8.83737	9.46122	8.82741	9.47265	8.45344	9.03022	9.41877	8.38523	9.89377	9.87976	9.60399	9.52641	9.17898	8.66811	9.65897	9.38438
KIFAP3	7.53529	8.1001	8.17867	8.51387	7.45482	8.04292	8.07306	7.55735	8.48892	8.52059	8.59179	8.16383	7.71869	7.95838	8.7337	8.27546
GPR61	1.98622	0.667545	0.661908	0.894997	0.655319	0.665611	0.877853	0.671728	0.717325	1.22894	0.647237	1.76222	0.869327	0.622189	0.643294	0.645337
IL24	2.60367	2.72922	2.06219	2.35053	2.01673	2.36549	2.57074	2.61064	3.38105	3.02725	3.02956	2.61207	2.53325	2.35091	2.95564	3.13856
SLC16A6	7.74491	7.69332	7.3162	7.62694	8.50222	7.77626	7.54474	7.31427	7.07357	6.9223	7.56013	7.93541	7.72845	7.50527	7.70953	7.56071
HSPB3	0.941379	0.97836	1.58982	1.07706	0.931526	0.965794	1.11907	1.31203	0.906479	0.969703	0.949091	1.76712	0.938303	0.936583	0.940906	0.933555
HHLA1	0.855409	0.885432	0.834254	0.908699	1.06952	0.875967	0.818918	0.893765	0.829484	0.828182	0.866353	0.838766	1.13477	0.775311	0.823763	0.854796
IREB2	8.552	9.36246	9.17118	9.43406	8.62088	9.01936	9.37348	8.78581	9.4447	9.18122	9.45685	9.42943	8.67736	8.6635	9.30446	9.32956
RAPGEFL1	3.07743	2.50973	2.69186	2.07883	3.33123	2.61152	1.78074	2.07818	0.944175	2.25044	1.97559	1.70669	1.93174	0.990006	2.82286	2.14695
IBTK	8.00101	8.8934	8.78854	8.93795	7.36405	8.61553	8.94227	8.20237	9.16062	9.13071	9.09461	9.08474	8.30934	8.29999	9.30795	9.03444
LRIG3	0.791336	0.802338	0.775153	2.81372	0.933241	0.76504	0.780388	1.04867	0.787172	0.74398	0.81058	0.752301	0.76813	0.653675	0.776379	0.788498
IER3IP1	5.98298	6.34132	6.41252	7.13507	4.65488	6.36083	6.79146	5.80259	6.84019	6.44036	7.02466	6.74946	5.94807	6.35702	6.92642	6.57556
COL6A3	0.892892	2.02721	0.869769	0.806202	0.919989	0.847945	0.836947	1.24019	0.820476	0.853029	0.939942	1.33382	0.823757	0.866336	0.824361	0.814086
TRIM29	0.65868	0.653263	0.647903	0.670174	0.657819	1.42045	0.654641	0.659708	0.654701	0.656002	0.667226	0.651923	0.660155	0.677725	1.01465	0.658755
IQCF2	2.22998	1.41044	1.95904	0.869505	2.39269	2.01066	1.8479	1.65321	2.46851	2.34219	0.8802	2.86374	1.88972	0.967074	2.61573	0.880939
USP30	2.83771	2.33674	1.94178	2.47322	2.48558	1.54244	1.5826	1.84339	1.7197	2.70527	2.7571	1.31135	3.74191	2.17309	2.57061	2.10566
NBPF1	5.51894	5.54716	5.40552	5.37351	4.12951	5.5377	5.29473	5.37874	5.37796	5.43219	5.32491	4.87111	5.20832	4.74924	5.29508	5.39143
ACTRT1	0.606614	0.597858	0.81176	1.7247	1.30884	0.591159	0.599241	0.600539	0.603977	0.586228	0.607469	0.589673	1.31406	0.624955	0.60217	0.601282
CPVL	9.3252	9.06561	9.43621	8.8058	7.31322	9.26449	9.44852	8.73936	8.66866	8.65181	8.82185	9.45685	8.29619	8.83169	9.24655	9.00069
DHX33	4.65554	5.08641	4.95342	5.48167	3.65367	4.88449	5.48241	4.76987	5.09336	5.27435	5.16179	5.282	4.6546	4.74534	5.34695	4.89378
ARVCF	1.71549	1.71423	2.10067	2.3623	1.94206	2.05219	1.68285	0.796296	1.81465	1.90147	2.80205	1.75403	2.2606	1.93162	1.76456	2.29121
SLC44A1	5.37874	4.94422	4.64165	4.85159	4.76524	5.22252	5.43301	4.84736	5.34453	5.57816	5.00941	5.15235	4.27424	5.26693	5.57525	4.77867
GSR	6.66383	6.28603	6.79406	6.66005	7.1337	6.42279	6.49298	6.3237	6.40273	6.36456	6.90039	6.74702	6.39406	6.7406	6.50539	6.6698
APOL6	7.43953	7.46457	9.64477	7.37819	7.24364	6.80496	6.25141	8.39028	7.18585	7.05188	7.43795	7.13657	7.51715	7.42819	6.96854	7.57167
EIF4G1	8.60371	8.45049	8.50459	8.07475	9.04373	9.40684	8.23218	10.6254	8.00529	8.34788	8.0324	8.37391	9.4264	9.61677	7.94534	8.52501
PRPF38B	6.42666	6.75649	6.22173	6.93549	6.76839	6.54064	7.11475	5.88726	6.93062	6.67141	6.81601	6.74834	6.36027	6.25286	6.90295	6.7703
LRRC41	5.09841	4.79132	4.94279	5.1552	4.52786	4.77725	5.14545	4.75822	5.20377	5.20896	5.10253	5.19972	4.72579	5.41102	5.41456	5.07586
TPP2	6.02828	6.22364	6.13708	6.11199	5.80281	6.01551	6.0069	6.13887	6.62463	6.56986	6.11689	6.19445	6.18305	6.5056	6.44387	6.32828
RPS6KA4	7.95703	7.9554	8.2188	7.78743	6.88977	7.61406	7.5705	7.4869	7.37299	7.57903	7.90961	7.85349	7.80789	8.07061	7.95518	8.12455
OR2M3	0.739361	0.72622	0.696398	3.69867	0.711094	2.00145	1.63883	0.711008	0.704309	0.642944	1.64467	0.670543	3.0479	1.44191	1.07601	1.30147
SEMA5B	0.705828	0.700343	0.678229	1.52384	0.75014	0.681922	1.23495	0.697344	0.78649	0.656128	0.689338	0.670023	2.28938	0.969302	0.685162	0.686548
NNT	3.50958	3.83782	3.71288	4.1496	2.83665	3.50976	4.63428	2.81556	4.14502	4.26852	4.38756	4.1545	4.26673	3.53846	3.97629	3.73189
NXPH2	0.930458	0.873227	0.915385	0.900731	0.864685	0.935535	1.46163	0.875141	0.899886	0.923882	0.92376	0.943122	0.915947	0.839621	0.876856	0.890743
TDRD6	0.983663	1.19186	0.691382	0.710607	0.691287	0.690685	0.915588	0.698124	0.682655	0.693068	0.703008	0.696965	0.703497	1.0204	1.19721	0.693506
PNOC	7.53556	7.79481	7.35888	8.01437	7.49309	7.76506	8.06878	7.0643	9.04373	8.98897	7.49458	7.95046	7.53723	7.68295	8.20969	7.54203
OR4D6	1.40364	1.61608	0.87505	1.01679	1.1241	1.51568	1.5774	1.94058	1.91772	0.643357	0.882167	1.80105	2.04795	1.97134	0.885365	1.42957
ROBO1	0.595662	1.26705	0.580021	0.584148	0.795303	0.617765	0.587293	0.580941	1.04561	0.570862	2.11852	0.573217	0.581404	2.5159	0.586995	0.993263
ACO2	9.89237	9.62084	9.97655	9.78787	9.16055	9.73332	9.80855	9.4495	9.95227	10.1651	9.85088	9.95197	9.78635	10.0636	10.1009	9.92443
GPBP1L1	8.48419	8.64315	8.45475	8.71118	8.91218	8.20602	8.53269	8.16383	8.76867	8.55085	8.68408	8.61228	8.23878	7.99487	8.61289	8.65425
NDST1	10.4713	9.22012	9.26584	8.97147	10.5905	9.36751	9.90489	10.2574	8.41996	8.77365	9.8917	10.1005	9.96898	9.46927	8.4344	9.57374
ANAPC5	11.2216	11.494	11.2442	11.5634	10.8715	11.3184	11.5167	11.1971	11.7132	11.7431	11.666	11.4272	11.4551	11.4098	11.7281	11.6636
CNBD1	3.95357	0.65215	0.635144	0.653588	0.641224	0.640748	0.85926	0.656308	0.621644	0.678465	1.64862	0.675625	0.635158	1.10614	0.625974	0.625507
PELI1	10.5753	10.9046	11.7544	10.597	11.8818	10.8408	11.0804	10.9057	10.1141	10.3701	10.5728	11.0097	10.6595	10.2265	10.5172	10.8708
PGF	1.64096	1.08727	0.8495	0.90233	0.764752	2.05787	0.998745	0.877396	1.02917	0.839339	1.15919	0.904699	0.990227	0.841636	0.754887	1.68173
LAMB1	1.55333	1.51067	0.734237	0.710721	0.960092	0.727953	0.978494	1.4975	0.688772	0.748136	0.695262	0.742887	0.716643	1.10008	0.685952	0.692443
TRIP6	6.08094	6.23033	6.51697	5.85847	6.91347	6.07321	6.12925	6.20711	5.67866	6.36766	5.54561	6.0341	5.61994	5.75978	6.23646	6.12194
CLDN16	3.66632	1.61627	3.75271	1.7421	3.08289	3.66433	2.6579	3.18123	1.55022	2.17527	3.27062	2.16751	3.3169	2.93158	2.17351	3.28654
TOR1AIP2	5.15906	4.49145	4.86588	4.45195	5.83234	4.42734	4.72955	4.65289	4.72637	4.39211	4.48876	4.86373	4.74577	4.35222	4.42675	4.47845
APOH	1.93709	1.02056	0.951055	1.12733	0.951766	1.0477	0.902735	1.06351	0.913964	0.985346	0.965646	1.05145	0.966193	0.963567	0.928242	1.69191
CNNM3	7.45123	7.31789	6.60436	7.25557	7.38207	7.17943	7.29164	6.83817	7.4092	7.38599	7.5626	7.46841	7.42564	7.25953	7.49005	7.34757
SLC29A1	6.82946	7.6464	6.59077	7.65094	4.67255	7.14865	5.99437	6.86369	5.59019	6.61839	6.2416	6.08709	6.0787	7.3853	6.63698	6.8058
ZNF3	3.00032	2.68239	1.82133	2.20601	2.12774	1.69361	2.57024	2.50569	2.78579	3.25974	3.23463	1.19949	0.959615	1.63749	3.37891	2.45599
KITLG	0.86557	0.791217	0.826278	0.795885	0.769325	0.807243	0.80908	0.785396	0.803731	0.789	0.817816	0.795456	0.788327	0.809812	0.818426	0.793741
TTYH1	4.70364	5.20451	4.27379	4.90287	6.41648	4.3547	3.83304	5.27773	4.5443	5.00027	4.23727	4.45157	4.88284	4.70319	4.45185	4.45129
CUL4B	7.13561	7.05136	7.4036	7.09976	7.64591	6.98918	7.21771	6.85078	7.11678	7.04357	7.09164	7.1269	6.85555	6.88377	7.07194	7.12034
TEX13B	2.81213	2.51729	3.08126	2.20411	3.46509	2.78449	2.69834	2.77605	2.22704	2.10104	2.70464	1.86997	1.45146	3.3089	2.40518	2.65074
MYADML	1.05181	0.885746	1.69394	0.932605	0.885941	4.2426	0.9256	3.21379	0.918646	0.96094	0.946851	0.982702	0.922982	2.57572	0.929466	0.922915
SKP2	3.30853	3.7405	4.5159	3.93373	3.44221	4.05964	3.76544	3.55298	4.146	4.39397	4.09493	2.98219	3.96267	4.30104	4.36208	3.67192
VRK1	5.80116	6.89279	6.75754	7.38117	6.33459	6.72579	6.76917	6.51673	7.21837	7.10773	7.27314	7.0803	6.03794	6.26315	7.22025	7.06529
CYBB	11.4551	11.9634	12.2167	11.5767	10.3257	11.6304	11.5652	11.6234	11.5146	11.362	11.496	11.8923	11.0859	11.3286	11.461	11.6433
TATDN2	8.40855	8.21072	8.39939	8.58442	7.87888	8.26285	8.44942	8.0119	8.76406	8.57787	8.67297	8.48926	8.54856	8.49839	8.62533	8.51774
NKX6-3	0.654907	1.44191	0.825796	1.48827	1.37855	1.83208	2.00158	1.95618	1.80665	1.87658	0.67996	2.00647	0.668148	1.05057	1.67217	0.653263
VPS26A	7.81187	7.90961	8.17611	8.47866	7.83768	7.96597	8.32853	7.68956	8.23468	7.83832	8.30553	8.16204	7.81348	7.92103	8.1843	8.08345
HSF2	6.65155	7.35105	6.94753	7.33604	5.96176	7.13361	7.29595	6.14925	7.80224	7.61406	7.07068	7.28154	6.95792	6.48053	7.69042	7.28038
RASAL2	0.894416	0.939217	0.881302	0.993153	0.90584	2.05513	1.20146	0.974303	0.882894	1.24248	0.914004	1.04588	1.13204	0.901695	1.96475	0.910101
FKBP2	11.558	11.3029	11.5973	11.7292	10.6898	10.9739	11.7631	10.6997	11.554	12.0324	11.7957	11.7257	11.3079	11.66	11.918	11.4098
TAZ	5.53954	5.55784	5.32491	5.69326	6.01499	5.70898	5.94318	4.48253	5.6762	5.37047	5.50988	5.61798	5.69964	5.41611	5.82414	5.81568
RALBP1	10.2482	9.65551	9.49402	9.35631	10.8345	9.73021	9.85325	9.66108	9.3528	9.52526	9.78056	9.73013	9.96673	9.9605	9.46085	9.6242
CR2	4.1169	4.92901	4.31574	3.86943	3.44234	4.03928	4.92579	3.34333	6.06784	5.38724	4.63881	4.9209	4.65894	3.22805	5.05486	4.57251
IFNAR1	9.47575	8.95056	8.39739	8.83893	10.5001	9.05101	8.9699	9.08633	8.27376	8.51029	8.4359	9.18007	9.08077	8.967	8.30749	8.3948
LRCH3	4.57522	4.24736	4.43033	4.4846	4.27443	4.95245	4.5604	4.75961	4.97836	4.79843	4.48936	4.13493	5.0256	4.70718	4.87701	4.58387
CHST1	0.753884	0.764372	0.733707	0.790016	0.751307	0.746958	0.72324	0.795315	1.10763	0.76112	0.760327	0.802268	0.75268	0.777857	0.769596	0.75623
MTPN	9.35459	8.87702	9.21359	9.07762	9.32169	9.14905	9.06487	9.27573	8.95465	8.78293	8.66948	8.88247	9.01553	9.19621	8.97885	8.87477
IGFBPL1	1.23491	2.77978	2.36653	2.16533	3.06366	1.45339	1.375	3.39342	1.82021	2.4029	1.9967	1.08562	2.4941	3.5234	1.96794	3.12238
SLC6A19	4.42276	3.61161	2.04406	0.629186	2.69314	1.85539	2.24999	3.84687	1.80014	2.81687	2.74296	0.703157	1.27944	3.47043	2.46851	1.31612
FAP	0.917329	0.806174	5.06693	2.03762	0.792443	1.13294	0.854521	0.826514	0.842904	0.858596	0.849545	0.858959	1.9169	4.90091	0.867871	0.828457
SAMD3	7.31755	7.32267	7.63519	8.33168	7.32828	6.8928	7.52083	6.9216	7.91103	7.82893	8.68998	7.75198	7.64264	7.87736	8.13512	8.18615
HOXB2	5.47161	6.39782	5.6943	6.1662	4.38149	5.8219	5.68119	4.78112	6.58014	6.46633	6.49101	5.85766	5.44691	5.3651	6.12442	5.93115
LRRC8D	7.47857	7.69771	8.05503	7.95358	6.83561	7.61988	8.08667	7.62453	8.00006	8.03796	7.93044	8.13475	7.20472	7.67929	8.11739	7.81089
CMTM3	10.874	10.6719	11.1417	11.0898	10.5982	10.681	10.9936	10.5408	10.6612	10.4395	11.1813	11.2403	10.4011	10.9961	11.0615	10.8183
NEUROG3	7.40548	6.32029	7.05266	5.85516	7.14151	7.19868	6.28332	8.43866	6.03009	6.3662	6.12137	6.20764	7.53174	7.80107	5.80583	6.48282
IL22RA2	2.31335	0.855151	0.818577	0.895924	1.26812	0.84373	0.792657	1.04301	0.81929	0.863223	0.846609	0.914307	0.837506	0.804093	0.839065	0.835039
MAGED1	6.11549	6.10786	6.25626	6.65726	5.44401	6.06955	6.30759	5.52762	7.01641	6.86213	6.65965	6.32735	6.21451	6.20285	7.01519	6.39979
NUAK2	11.6137	10.9633	11.1359	10.9305	12.3449	11.18	11.398	10.9678	11.0186	10.7323	10.87	11.1295	11.3841	10.762	10.8837	10.8172
TNS3	5.68897	5.5121	6.48726	6.14682	4.45877	5.5827	6.23318	5.83105	5.83149	5.26978	5.70608	6.37294	5.11346	5.62974	5.81609	5.78172
CTDSPL2	6.55527	7.00141	6.8827	6.98276	6.20764	6.58474	6.89318	6.35675	7.10258	6.83406	7.22928	7.1151	6.56015	6.4871	7.17412	7.01045
PRR5	7.40697	7.58029	7.47185	7.24691	8.27522	8.06914	6.94809	8.9044	7.22078	7.47539	7.61059	7.06457	8.68998	9.13392	6.65921	7.95352
TOR1AIP1	7.4118	7.34597	7.76386	7.40162	7.88432	7.43548	7.46829	7.60762	7.4301	7.13201	7.46025	7.59809	7.4964	7.54069	7.37843	7.37041
SEMA3G	0.708334	1.57328	0.724068	0.788621	1.60666	0.739029	1.29863	0.794341	0.719364	1.93237	0.738502	0.778189	0.737092	1.69872	0.976926	2.39883
GORASP2	8.5644	8.53298	8.79981	8.9938	7.84434	8.72343	8.86096	8.33362	9.02205	9.16537	8.9699	9.04595	8.68826	8.79001	9.27517	8.79221
CNKSR2	1.57958	1.29252	0.868921	1.47868	1.00147	1.69557	1.42341	1.908	1.87218	1.63596	1.0662	2.11122	2.14424	2.55	1.35578	1.62712
ABCA7	9.95292	9.26704	9.00573	8.95639	10.4528	8.89867	9.52593	8.46171	8.55735	8.68934	8.88621	8.66048	8.98068	8.89541	8.73269	8.88218
GIMAP6	9.07398	9.05844	10.0133	9.72171	8.35004	9.3444	9.1597	8.80616	9.57374	9.35295	9.62965	9.45732	9.30555	9.44382	9.68739	9.31684
GPD2	5.74137	5.85337	7.24459	6.00745	5.21097	5.63296	5.89065	6.16273	5.99806	5.7305	6.09257	5.87889	5.50932	5.36797	6.02651	6.25437
SEMA5A	2.2003	3.09446	2.60251	3.63196	0.775768	0.79056	4.17565	2.2561	3.54687	3.20338	3.77746	2.48105	2.41887	3.3285	4.28664	2.90563
MGAT4B	9.94695	9.88534	9.69892	9.79129	9.69397	9.68227	9.88156	9.72612	10.0152	9.7308	9.92008	9.75425	9.82464	10.1914	9.94371	9.77545
STRAP	9.90092	10.3176	10.1908	10.2636	9.58055	10.0928	10.2911	9.79363	10.6238	10.5363	10.464	10.5105	9.96855	10.0517	10.5608	10.355
ING5	6.82661	6.80312	6.3304	6.73457	6.27389	6.47766	7.08648	6.15244	7.07809	6.94599	6.78339	6.77042	6.67634	6.17924	6.96015	6.79238
PIWIL2	1.3681	0.827185	2.69604	1.75869	1.30383	3.00959	1.66152	1.9914	1.12255	1.37393	1.26921	1.46161	2.5534	2.22406	1.40199	1.44231
HS3ST3B1	3.40043	3.73997	3.37536	3.76051	4.49311	3.43948	3.55703	3.28823	3.85503	4.05365	4.4117	3.82992	3.934	3.60736	4.52399	3.90386
DHX16	7.7688	7.87337	7.91759	8.14678	8.0474	7.72726	7.97815	7.52855	7.87286	7.95124	7.98977	7.85625	7.84191	7.50934	8.14308	8.03142
DUT	8.25848	8.86443	8.47802	9.09639	7.66253	8.48093	9.30967	7.97985	8.86371	9.17394	8.96178	9.04099	8.24592	8.41479	9.13033	8.68059
OPA1	5.4675	5.90091	5.81106	5.88779	5.09019	5.64251	5.78742	5.4021	5.98363	5.74082	5.99005	5.80289	5.42561	5.43146	6.00302	5.88991
LZTR1	6.05237	5.96237	5.9336	6.01216	5.70792	5.59722	5.8215	5.37481	5.7986	5.73418	6.02651	5.67911	5.50399	6.13945	6.01858	5.95234
NPPC	1.04142	5.26103	0.936894	1.08657	0.92058	0.986462	1.9914	1.07127	0.977249	1.00178	0.979309	1.24026	0.97498	1.01452	0.945924	0.981901
CKAP5	6.72463	6.74006	6.63178	7.21916	6.1273	6.66464	7.07031	6.20633	7.20315	7.43759	7.31685	7.1606	6.69938	6.99479	7.3742	7.23093
DUSP12	8.50352	9.06126	8.91716	9.42888	8.17378	8.92136	9.10673	8.53527	9.22769	9.17218	9.43765	9.1659	8.67463	8.56479	9.32035	9.12203
EDEM1	6.35501	5.81684	6.17901	6.04224	6.49889	5.87654	6.23452	5.86091	6.39747	6.42976	5.9821	6.11945	6.11664	6.34619	6.48498	5.84065
MSMB	0.878116	1.2891	0.865344	0.890239	1.06759	0.869714	0.982537	2.5171	2.18326	0.865296	0.883231	0.872338	0.86328	0.820966	0.85672	0.873019
CDK5RAP3	4.70289	4.74505	4.8283	4.79828	6.79922	4.67108	4.73416	4.61777	4.57002	4.49062	4.51992	5.04129	5.2423	4.58015	4.67741	4.64319
L3MBTL2	4.09667	3.81058	4.10308	3.928	3.77746	3.93837	3.99842	3.64669	4.48804	4.0348	3.78694	3.87435	4.39397	4.04508	4.25018	3.82047
FOXP2	0.860335	0.874122	0.844436	0.872244	0.950695	0.838432	0.843496	0.864964	0.962908	0.832911	0.874376	0.842019	0.836515	0.862948	0.841289	1.04225
ALG9	3.81486	4.13206	3.85982	4.76749	2.14771	4.29372	4.5141	3.13886	4.96179	4.36502	4.98658	4.53822	4.09986	3.89599	4.94138	4.32416
OR8H1	1.52978	0.948363	1.56018	1.0088	1.79341	2.47679	0.988849	0.967268	1.52828	1.20781	0.915082	2.29519	2.5018	1.9996	2.32795	0.941282
TDRD10	0.920062	2.13885	0.956021	2.15405	0.930292	1.02038	0.932189	1.09823	0.935597	0.943231	0.876974	1.26555	0.994798	1.02199	0.856003	0.998397
LCMT2	5.83854	6.38606	6.04575	6.7271	4.61787	6.24264	6.49346	5.58013	6.89179	6.42131	6.7271	6.40423	6.25817	6.0382	6.6046	6.13913
METTL9	5.39671	4.17503	3.81567	4.50239	5.17547	4.12368	4.78576	4.28605	4.64748	4.33737	4.7986	4.27685	4.88042	4.73859	4.54821	4.33461
OTOF	8.53986	8.43058	9.78843	7.73595	9.13513	8.6043	7.99346	8.9141	8.16647	8.15943	7.92871	7.88458	8.81032	8.65584	7.75435	8.37884
CDC20	3.48151	4.28627	4.73315	4.16842	4.46811	5.28862	4.95844	6.52811	4.61982	6.10651	4.38724	4.94693	5.75063	5.4622	5.13433	4.9611
TRIB1	10.547	10.187	9.8493	9.79925	11.4787	10.3894	10.5042	10.1799	8.93082	10.2366	9.4022	10.2381	9.84665	10.2724	9.86138	9.76201
SELE	0.975637	1.01832	2.35837	0.915069	0.866847	0.930882	0.892692	0.89245	1.60747	0.94337	1.3641	0.956333	0.90377	0.858242	0.886289	0.893996
TTC7B	7.3873	7.06171	7.58491	6.26341	7.192	6.24715	6.22413	7.56531	6.07965	5.8707	5.99408	6.00099	6.61522	7.2135	5.87301	6.43777
LEMD2	9.18122	9.24014	8.92954	9.22159	9.32763	9.21974	8.94384	9.12203	9.15649	9.30933	9.21455	9.11995	9.24165	9.36957	9.40001	9.33678
RING1	6.79086	6.48568	6.93655	7.12306	6.32187	6.89656	6.75933	6.25692	7.04845	6.92457	6.66881	6.88941	7.05102	7.11849	6.91622	6.76284
TECTA	0.774048	0.847341	1.11715	0.826356	0.826571	1.67778	0.749324	1.53302	0.765451	0.710058	0.803679	0.731943	2.17663	0.733429	0.76302	0.808496
CCNH	7.1815	8.05693	7.7844	8.25458	7.40747	7.80411	7.89601	7.58707	8.0086	7.80868	8.12455	7.94676	7.24607	7.42769	8.13231	7.83099
CAPNS1	10.663	10.3723	10.8094	10.759	10.4733	10.724	10.5857	10.2745	10.5531	10.677	10.4834	10.5377	10.5135	10.9748	11.1281	10.6916
PRMT1	6.64079	6.4274	6.8951	6.97978	5.95476	6.87287	6.47677	6.26341	7.04962	7.28058	6.76834	6.70223	6.67243	7.01463	7.30772	6.69559
ANXA11	5.75818	5.42716	4.76095	5.67577	6.47229	5.41419	6.02837	5.14056	5.30975	5.18485	5.06944	5.49713	5.16128	5.11165	5.31784	5.23069
OR8D2	0.931842	0.873556	2.08457	0.900135	0.865042	0.938968	0.898747	2.64269	0.900015	0.92654	0.923187	0.946762	0.916642	1.05455	0.87656	0.891679
SETD3	4.9066	4.58009	4.95749	5.19394	4.5616	4.69577	5.16776	3.98403	5.05375	4.8299	5.64449	4.91236	4.89378	4.74105	5.24574	5.11442
SEC61G	8.12143	8.77164	8.71574	9.01528	7.25302	8.55399	8.72559	7.33662	8.91973	9.42888	9.19448	9.05888	8.29466	8.76331	9.31183	8.91295
CLDN6	3.61743	1.74386	3.20101	2.21174	2.73323	3.04236	2.72332	3.31177	2.79517	2.51095	2.75685	3.16546	1.98132	2.27136	2.47493	3.07915
PIWIL1	0.758003	0.719154	0.781797	0.732673	0.709528	0.771493	0.754586	0.725558	0.728796	0.787598	0.734446	0.784764	0.754775	0.731927	0.71989	0.729592
MFSD1	9.53599	9.60348	9.71885	9.50781	10.0535	9.45935	9.73117	9.25303	9.24971	9.21413	9.25844	9.3914	9.41231	9.4305	9.37872	9.44623
SDHD	7.51171	7.1621	7.59557	7.54234	7.33369	7.5613	7.67533	7.10946	7.35777	7.36291	7.38482	7.58586	7.20521	7.47775	7.62747	7.55013
CD83	7.17921	7.74333	7.27934	7.54138	6.00928	6.74901	7.63765	6.73578	8.28363	7.32056	6.9426	7.41693	6.61997	6.71241	7.4092	7.18914
REG4	1.68343	2.02681	1.42123	1.02828	0.889143	2.04522	1.64063	1.00291	2.31102	1.65052	0.925193	2.20129	1.29378	0.933574	2.11765	1.97864
PCDH8	1.96095	0.923308	1.13822	0.959691	0.897275	0.879953	0.813706	0.941238	0.846448	0.899251	0.87505	0.956262	0.872371	0.882374	0.896389	0.863154
IFRD1	7.2534	7.29727	6.89352	7.18384	8.61699	7.41491	7.73746	7.05487	6.56677	6.30309	7.39337	7.40797	6.96803	6.45268	6.73546	7.17202
CASP8AP2	5.4513	5.74171	5.55671	6.06604	4.96863	5.49191	6.07822	5.12219	6.341	5.99206	6.10901	6.1151	5.34215	5.31618	6.0077	5.44348
ADAM30	0.760951	0.756533	0.712333	0.726329	0.729536	0.720281	0.716792	0.737589	0.699992	3.79826	0.887505	0.688547	2.14443	1.30621	0.71947	0.739838
TWSG1	2.0484	2.46559	2.39056	2.60528	2.79789	2.56336	3.22969	1.48986	2.84111	2.38793	2.3581	2.24052	2.25484	2.66825	2.80731	2.44482
KCNN2	1.20431	1.73147	1.53674	0.788146	2.08324	1.68553	1.30033	2.10916	1.54561	1.47854	0.762537	1.45237	1.30567	1.81368	1.06986	0.938249
RIOK3	11.2746	11.3423	11.4925	11.0079	10.6578	10.8878	11.0079	11.1085	11.7856	11.2216	11.1091	11.304	10.6979	10.859	11.0115	11.1158
FRG2	3.08126	1.01647	0.907144	0.910238	0.867777	1.90019	8.08245	0.878155	0.904313	0.916227	0.930989	0.932019	0.919156	0.85039	0.878181	0.894353
RAB11FIP2	6.27861	6.47696	5.91947	6.30875	6.43451	6.14966	6.35278	5.84686	6.55605	6.58669	6.3045	6.30502	6.3033	5.82203	6.58038	6.39924
SLC36A3	0.612131	0.648042	1.2041	0.666906	0.646228	0.630326	0.601465	0.65965	0.612549	0.652131	0.627394	0.648661	0.635658	0.72626	0.630911	0.625205
ITGAV	5.75876	6.44843	6.32344	6.69884	5.1808	6.04157	6.75233	6.07735	6.16092	6.28204	6.80915	6.57015	5.43354	6.06012	6.49647	6.6602
SLC5A3	8.20945	8.55673	7.81731	8.32411	7.97971	7.95399	8.75958	7.71651	8.50377	8.36572	8.74031	8.53082	8.05936	7.99009	8.46624	8.50352
VNN1	7.17966	7.84586	6.65996	7.64735	9.95802	8.0242	8.72259	6.49371	6.0024	6.06196	6.55472	7.63026	6.94476	6.87287	7.56071	6.9707
CTR9	8.03383	8.26067	8.23061	8.60371	8.19744	8.15398	8.58471	7.69899	8.44942	8.4975	8.55313	8.58798	8.00686	7.90777	8.61311	8.39055
GDI2	5.53241	5.59026	5.50131	5.60307	5.00165	5.26098	5.6648	5.32076	5.55325	5.54376	5.83139	5.35557	5.38051	5.58049	5.40361	5.63505
SULT2B1	0.808245	0.813223	1.26955	0.836481	0.801228	0.813182	0.788162	0.829074	0.780302	0.804975	0.829255	0.81335	0.812052	0.823704	0.802439	0.806375
IPP	3.6999	4.57947	4.03511	4.80832	4.8251	3.71043	5.01212	3.86212	4.98187	4.92659	4.92724	4.72802	4.59321	3.7511	5.27385	4.91537
ZNF330	7.43213	7.29043	7.55669	7.30236	6.8418	7.18077	7.41757	6.85254	7.42538	7.33133	7.36129	7.40237	7.08731	7.0097	7.51045	7.34351
GRIN2B	0.696356	0.720907	0.716334	0.72641	0.704775	0.718336	0.690967	0.734598	0.697195	0.745217	0.705428	0.746831	0.714294	0.61288	0.702514	0.698947
MFAP5	1.67521	1.18852	1.77683	2.43553	2.58756	2.2335	1.23683	3.86116	2.05617	1.24507	1.16797	0.572124	2.86952	2.73532	1.072	2.04749
LBX2	0.89559	0.904996	1.40288	0.936265	0.922958	0.927248	0.896448	1.38916	0.889865	0.87108	0.915315	0.875828	0.893286	0.849028	1.37443	0.871927
MBD3L1	0.735226	0.730394	0.688853	0.709214	0.714233	0.697598	0.701942	0.714656	0.973254	0.631043	0.717852	3.60599	0.69112	0.645847	0.703458	0.717755
SNHG10	3.98013	4.30535	4.40315	4.51537	3.79612	4.53227	4.39017	4.58745	5.29706	4.79791	4.61318	4.58577	4.03307	3.21244	4.36324	4.7775
LGALS4	4.0278	4.01975	2.69674	3.5294	3.47386	3.39043	3.44637	2.31566	3.74663	3.00226	3.24631	3.11886	3.68276	3.45542	3.22273	3.18154
EXOC1	5.67848	6.37498	6.1268	6.62339	6.5629	5.85273	6.64823	5.41856	6.47026	6.02205	6.2689	6.46578	5.60775	5.37383	6.5028	5.90328
ZNF655	8.24266	8.66373	8.62711	8.88686	8.64356	8.58211	8.66393	8.24741	8.91615	8.711	8.79246	8.54633	8.38806	8.16655	8.83927	8.77192
DTNA	4.24027	3.97771	4.26779	3.70068	4.49532	4.41548	3.93081	4.69266	3.65801	3.75469	3.57973	3.78215	4.55684	4.60002	3.85513	3.90041
CCL1	2.11196	1.73129	2.10961	0.838716	0.808439	1.3466	0.864232	1.85188	0.836221	1.75642	0.846352	2.41844	1.83796	0.806678	1.03046	0.835916
TFAP2B	0.999916	0.88684	2.33306	4.92485	0.865554	0.90308	0.899047	1.87967	0.89092	2.09828	0.925668	0.913118	0.888188	0.892629	0.913189	0.893662
TEX11	0.71782	0.640859	0.723827	0.662699	0.639515	0.703157	0.702956	0.654625	1.32946	0.708312	0.755043	0.707073	0.68748	0.773136	0.670235	0.669329
CYP11B2	0.943503	0.964128	0.911216	1.0598	1.02308	0.954929	0.879843	1.02144	0.9056	0.963863	0.946485	1.12768	0.93491	0.925241	0.939194	1.13639
SUGT1	5.77741	5.90386	5.80614	5.96487	5.1174	5.53902	6.03266	5.44732	6.01099	5.98631	5.82127	5.95446	5.57272	5.77432	5.80748	5.67501
NCL	10.6482	11.0021	10.9211	11.6743	9.91497	10.7323	11.1904	10.3799	11.4149	11.5914	11.452	11.2633	10.8736	11.0422	11.5527	11.3433
LY96	9.79016	11.058	10.9114	11.1778	10.7969	10.6757	10.8039	11.2319	9.78579	9.83396	10.6626	10.7214	9.57424	9.33294	10.1799	10.2983
HK3	6.76257	6.58341	6.90334	6.50233	7.72283	6.79697	6.62543	6.11327	5.79487	5.70694	5.59696	6.34017	5.99135	6.18746	5.99017	6.25578
OR51M1	0.828063	0.725547	0.839131	0.763854	0.731034	0.818021	0.804274	0.748677	0.769363	0.821171	0.773788	0.823318	0.791146	1.08761	0.770661	0.774168
GTF3C4	4.75771	4.78069	4.32193	4.76539	3.81133	4.60229	4.61387	3.96832	4.62966	4.74572	4.85107	4.82491	4.61791	4.73459	5.33071	4.52633
KLHDC7A	0.656554	0.598995	0.642687	0.609951	0.598173	0.633399	0.638448	0.606049	2.02342	0.640551	0.621046	0.632618	0.779504	0.720462	0.81799	0.618718
ICAM5	2.62993	3.61565	3.45929	3.06366	4.1745	2.96828	3.20693	1.57919	2.76974	2.69124	3.16233	2.89496	3.43707	2.86268	2.51277	3.42659
NRBP1	7.6876	7.09189	7.34742	7.4759	7.55231	7.57829	7.37658	7.10143	7.27852	7.32474	7.08103	7.49832	7.64572	7.91978	7.46223	7.29698
PPAN	5.17014	5.31684	4.8445	4.85836	6.0233	5.638	4.66409	7.80617	4.59427	4.78555	4.57255	4.49915	6.12068	5.99831	4.56622	4.91856
ADARB1	5.9128	5.9325	6.08895	5.83251	4.9223	5.11285	6.00347	5.53298	6.64571	6.17146	5.83716	5.57113	6.82822	5.71506	6.06413	5.59529
TUBA3D	6.91044	5.94534	6.27973	5.05871	6.7979	6.31666	5.05164	7.45085	5.4129	6.23789	5.65602	5.20396	6.11775	6.71044	5.67089	6.06822
PLA2G2D	1.48749	0.924368	1.80797	0.944412	2.04988	0.85305	2.66078	0.917073	2.14863	1.42186	1.74953	0.857481	1.15354	1.98831	2.28089	1.55385
FGF1	0.998054	0.869967	1.28588	0.89078	0.854458	1.84885	0.904839	0.880093	0.898037	2.11764	0.921096	2.55947	1.77698	1.69536	0.912835	0.888246
HYI	6.79718	6.54771	6.26939	6.63295	6.26261	6.87444	6.57813	6.67015	6.25836	6.80709	6.59501	6.32935	6.32288	6.91015	7.13016	6.80838
B3GNT7	3.27543	2.33909	1.46221	0.679257	3.43253	1.54118	2.03144	2.33286	1.59277	1.63052	0.613352	1.94234	2.1494	1.06003	1.69536	2.61874
RYR1	3.47747	3.46162	2.59705	3.65046	0.891345	3.12102	3.65607	2.55096	3.25389	3.03807	3.54832	3.84054	1.57005	3.56897	3.75602	3.92172
CDH18	0.728621	0.733963	0.734754	0.771628	1.06959	0.744995	0.71797	0.753936	0.7094	0.734061	0.742089	0.740945	0.750438	0.800035	0.736146	0.732901
SLIT1	1.22486	2.34832	1.65039	0.992102	1.23239	0.751935	1.22453	0.816482	1.64973	0.895969	1.35941	0.991577	0.755524	0.938738	1.62359	1.40678
MLLT1	8.5012	7.95188	7.98804	8.32215	9.99537	8.37119	8.31121	7.71012	8.11987	7.96202	8.09086	8.12188	8.10264	8.23787	8.18133	8.05892
RHOBTB1	7.04466	6.64057	6.46025	5.02155	6.30362	5.66467	5.24674	7.33233	5.92487	4.53581	5.55733	5.66294	5.92922	6.58791	5.42198	5.61939
DHX15	8.30809	8.83392	9.06803	9.30279	8.24507	8.80067	9.13372	8.2536	9.28542	9.18875	8.99202	9.12897	8.58471	8.63018	9.30837	8.92174
RBMS3	1.11736	0.951478	1.20438	0.993116	0.918697	0.948677	1.01951	2.59661	0.911459	1.91908	0.980903	0.980734	0.944081	0.943088	1.98631	0.947881
CDH1	3.24679	1.15524	3.27674	1.2477	1.55597	2.18382	1.91077	2.06917	1.39119	3.65665	3.06105	1.46242	1.00079	3.85306	3.38586	3.75965
MT2A	11.8514	12.2387	14.86	12.1104	10.3183	11.7815	11.4004	13.276	11.82	12.7058	11.215	12.1989	12.3361	12.4742	11.7646	11.837
TAB3	4.63948	4.78946	4.79206	4.64261	5.16074	4.41963	4.49182	4.52457	4.4864	4.05637	4.6121	4.50065	4.52873	4.06031	4.52963	4.483
ENAM	0.910189	0.812527	0.916611	0.844804	0.808967	0.898945	0.882183	0.835793	0.891335	0.900792	0.855245	0.911059	0.868378	0.887363	0.851691	0.85264
HSPB6	4.036	3.77886	3.43415	3.03205	4.66856	3.94429	3.89862	3.92964	3.94915	3.15	4.73711	3.23619	4.00588	4.06406	3.39323	3.19426
ZMYM3	4.63753	4.05331	4.38919	4.11017	3.68211	4.45502	4.34934	3.16741	4.91801	4.56455	4.20036	4.17111	4.17686	4.37727	4.55821	4.1677
NOX1	0.927759	1.33136	0.91868	1.04267	2.05638	0.856159	0.881054	0.995356	0.973962	0.868674	0.84967	0.87505	0.940046	0.944283	0.890363	0.828524
SCARNA15	1.95119	0.731779	0.712032	3.29527	1.0164	1.40588	0.722752	0.712799	0.984788	0.67239	1.89691	0.685763	1.14034	1.17035	0.714777	1.83606
PTPN6	10.137	9.83695	9.81777	9.69009	10.5301	10.0638	9.84439	9.69662	9.72232	9.74067	9.61975	9.75891	9.83116	9.88102	9.96723	9.83238
PSMB1	11.2779	11.7996	11.8315	12.072	10.8104	11.6168	11.7845	11.2568	11.9059	11.8674	11.9807	11.881	11.3039	11.3902	12.03	11.7398
ELP3	6.80983	7.21701	7.31651	7.37532	6.94163	6.81872	7.23262	6.71944	7.24308	7.49482	7.57167	7.50026	6.58443	7.19604	7.49771	7.48545
TMEM185B	6.50699	6.16787	6.75538	6.2996	7.61626	6.64489	6.52087	6.03874	6.21922	6.21349	6.6438	6.52828	6.46625	6.47412	6.41548	6.1943
ECSIT	8.55241	8.13318	8.11112	7.80535	8.05248	8.2345	7.96143	8.83141	8.15148	8.3195	8.04375	8.00041	8.48491	8.80807	7.96006	8.30877
WFDC3	4.92621	4.96675	6.15552	4.76672	5.35323	5.56521	4.48195	7.22616	4.7318	4.94176	4.93783	5.0594	5.77331	6.06866	4.60145	5.18432
MAEA	6.23143	5.8328	6.94729	6.31064	7.08283	6.23705	6.2492	5.14398	5.90643	5.85578	6.02057	6.27362	6.03437	5.70557	5.89437	5.7946
TRPM3	2.08232	0.895573	0.911776	1.78795	0.876787	1.88789	0.959332	0.898846	0.96184	1.94911	1.08324	1.60223	1.06328	1.01679	0.936611	0.887647
OR4K17	0.651313	0.596306	0.734791	0.604789	0.595883	0.622957	0.632819	0.601029	0.625471	0.622978	0.619238	0.620138	0.614149	0.703768	0.619497	0.61368
MYH14	8.08951	7.71074	7.4937	6.99268	8.17065	7.66681	7.5274	7.64459	7.07432	7.40249	7.2614	7.33995	7.68905	7.47811	7.01626	7.64292
PAX1	0.70912	0.689683	0.676713	0.678823	0.683668	0.669478	0.692582	0.676148	0.697113	0.641027	0.698962	1.60525	0.665282	0.576685	0.683286	0.685592
COL13A1	2.82832	3.04662	3.38158	4.71558	3.63511	3.32304	4.13645	0.731826	5.37996	4.31303	6.40118	3.64401	3.78827	2.06257	4.24026	5.64142
PECAM1	9.45781	10.1062	9.69153	9.27953	10.4376	9.34014	10.3324	10.3048	8.64387	9.61555	9.84549	9.33456	9.49964	10.6141	9.92496	10.0221
TTYH2	4.5141	3.65387	4.16842	4.07211	2.89576	3.94533	3.9305	3.40577	3.73564	3.56852	3.34972	4.35366	3.71346	4.40124	4.32778	3.75779
APOLD1	3.64581	3.67151	4.35093	3.74009	4.35765	4.66805	4.76052	4.04218	4.34839	4.33634	4.09844	5.13058	4.45258	4.06936	4.29484	4.47452
APOD	1.08489	3.22308	5.58332	1.18954	0.962411	1.05354	0.951164	1.12028	0.954849	1.06393	1.05451	1.11529	1.04471	1.0099	0.912105	1.02559
TNFRSF13C	6.09313	6.48002	5.48336	6.27541	6.61574	6.09313	6.58588	5.54812	7.37841	7.36635	5.86509	6.27541	5.8901	5.28948	6.31933	5.94755
STX17	5.88264	6.19641	6.77873	6.09834	5.86137	5.89504	6.04575	6.50098	6.31736	6.53775	6.04757	6.25994	6.075	5.85678	6.3213	6.07255
PRDM8	6.62619	6.4773	6.2028	6.45588	7.66822	7.02484	7.00478	5.88554	5.70061	6.13916	6.32682	5.96778	6.30304	6.16036	6.06823	6.27185
EXOSC2	5.17861	5.63882	5.21692	5.53456	4.45185	5.22708	5.7229	4.92716	5.88941	6.07998	5.91798	5.88837	5.32076	5.13569	5.88886	5.59619
ZNF429	9.83761	10.2962	10.0152	9.96285	10.9536	9.87079	10.4136	9.7516	10.5135	10.3057	10.2249	10.0801	9.85848	9.45781	10.1819	10.0999
HOXA10	7.02344	5.83864	6.30385	5.12535	5.79994	7.1301	5.46188	7.64733	5.96972	6.37169	5.91567	5.59654	7.52677	8.11021	5.6684	7.11492
BSCL2	5.79791	5.52469	5.43783	5.34491	5.43757	5.85408	5.59288	5.29966	5.45956	5.62825	5.20335	5.56695	5.27132	5.78804	5.72201	5.37686
RPS29	11.1807	12.1847	11.4585	12.3157	10.0329	11.7909	12.1411	11.68	12.1546	12.1476	12.2473	12.2582	11.4401	11.015	12.2995	11.9444
EXT1	4.40952	3.67751	5.36117	4.06009	5.10556	3.84808	4.46907	3.97705	3.08468	3.71301	3.96537	4.12126	3.96517	4.04491	3.90576	3.9523
EDNRB	1.0738	1.59389	0.975384	1.14767	0.97046	1.63815	0.925517	2.77961	0.924539	2.24804	1.43993	0.977929	1.00224	0.979763	0.93833	0.998905
MMP19	4.24954	4.8804	5.09882	4.4301	5.59901	5.05502	4.84062	5.6059	4.61568	5.16807	4.50685	4.83628	5.49866	5.19717	4.74473	4.76875
HIST1H2AI	2.29522	2.08609	2.08002	2.23778	1.61848	2.3842	2.18901	2.44508	1.96109	3.02276	2.41769	2.62692	2.11342	3.11639	2.63964	2.46508
TMEM14A	6.25645	5.87169	5.87144	6.60875	5.56055	6.65514	6.11945	6.49889	6.17063	6.06695	6.23275	5.90485	6.6487	6.76834	6.24715	6.03649
SMARCD2	6.43451	6.28089	6.53325	6.87843	6.64549	6.12484	6.3006	5.8448	6.59077	6.40055	6.30088	6.39353	6.4644	6.47026	6.55981	6.54383
CA10	0.939397	0.87341	0.936652	0.899165	0.867854	0.954564	0.908433	0.878074	0.902374	0.935607	0.922982	0.959237	0.921395	1.9911	0.874606	0.901182
TREH	0.579136	0.566825	0.5762	0.567613	0.565935	0.573325	0.574235	0.56774	0.568941	0.577981	0.566657	0.577645	0.570131	0.664136	0.567028	0.567523
PCDHGA9	0.671403	0.661106	0.701642	0.72447	0.652251	0.690652	0.672484	0.666032	0.651598	0.711861	0.655339	0.709608	0.67691	0.69576	0.650757	0.658171
AURKAIP1	9.69337	9.24434	9.48859	9.52867	9.66618	9.41643	9.41839	9.38575	9.18194	9.47473	9.32566	9.3683	9.31089	9.64105	9.51518	9.34684
RNF41	4.78305	4.42798	4.72128	4.8928	4.34056	4.4965	4.9629	4.02514	5.09418	4.68461	4.76874	4.86267	4.48936	4.60206	5.1475	4.67402
OR2L3	1.92157	1.25396	1.79064	0.661087	0.68839	0.626462	0.602095	0.652766	0.986015	0.642886	0.625608	0.640551	0.633657	0.727208	0.999971	0.623739
FHL2	6.41648	5.97526	6.23756	5.45417	5.17097	6.075	4.8791	6.06414	6.13675	5.91096	5.59983	5.73589	5.96046	5.74468	5.56761	5.56962
RAB25	0.912963	1.88851	0.872839	0.933078	0.884279	0.883038	1.10696	0.929366	0.876404	0.887377	0.914043	0.882604	0.869809	1.59408	0.837001	0.903529
PDE7B	0.657425	2.2965	0.630335	1.73884	0.621603	1.88215	2.33836	1.32648	3.02395	2.08349	2.58029	2.19412	1.36437	0.590113	1.38292	2.47214
NEDD4	4.35911	4.20179	2.71075	3.27388	3.26953	3.7053	3.39812	3.7031	3.80072	2.73192	3.4653	3.12261	3.49464	4.56794	3.24407	3.63215
ZFP3	6.36055	6.76119	6.67515	6.95163	6.28365	6.40118	6.47003	6.31394	6.98658	7.0338	6.80625	6.69367	6.44143	6.78908	6.99453	6.63926
ARL14	0.955762	1.00489	4.45899	1.07676	0.943503	1.03715	0.894543	1.05698	0.907535	1.57839	0.957653	0.973403	5.65703	0.95838	0.900395	2.24496
CLYBL	4.13903	3.55201	4.04792	3.66214	3.36163	3.12891	4.31602	2.68118	4.14469	4.10443	3.67997	3.79037	3.68624	3.44271	4.06459	3.93249
NLGN1	0.764172	0.708423	0.761052	0.731804	0.967039	0.747995	0.748535	0.719264	0.885243	0.751894	1.13089	1.27492	1.29749	0.737371	0.732429	0.968348
KCTD14	0.564571	0.579273	0.58806	0.581904	0.577668	0.572013	0.894522	0.582049	0.56543	0.580668	0.567853	0.581379	0.571807	0.655758	0.568628	0.568304
CLEC4E	6.23869	6.02443	6.40144	5.75207	8.62789	6.51775	6.93418	6.93207	4.43903	5.13887	5.67356	6.39329	5.44199	5.81265	4.58535	6.00452
MAP3K4	7.31376	7.25503	7.12498	7.76421	6.55579	7.10868	7.36735	6.85742	7.68252	7.42923	7.48442	7.50366	7.1969	7.14926	7.72699	7.39576
BAMBI	6.91783	5.6417	4.91735	4.60432	5.55503	4.10226	3.33099	6.32799	5.30892	3.97054	5.50226	4.81676	5.45365	4.87076	4.95125	4.76795
COX6A1	12.5446	13.1897	13.2882	13.3996	12.2539	13.0124	13.1763	13.0559	13.1781	13.3794	13.495	13.5117	12.8115	12.8917	13.4635	13.1495
DNAJC9	1.65975	2.85007	1.90261	2.07039	1.539	1.8381	1.91064	2.7554	1.89894	2.21405	2.60606	1.40968	1.87511	1.06422	1.03606	0.771679
HTR1D	0.821646	0.81945	0.973309	0.844948	0.807051	0.811108	1.04291	1.51631	0.923705	0.807568	0.827192	0.807763	1.48138	0.811926	0.783079	0.890065
ZBTB44	6.36146	6.11042	6.13955	6.62206	6.51072	6.56004	6.47227	6.36155	6.86212	6.19209	6.71308	6.47056	6.36825	6.40729	6.40884	6.24175
STOML1	8.09259	8.30032	9.3444	8.26512	7.56151	8.16808	7.72692	8.39004	8.32435	8.26222	8.15333	8.18746	8.2943	8.13398	8.31751	8.04375
XRCC6	6.94944	6.90595	6.87288	8.15341	7.06991	6.82516	7.0321	7.24406	7.5028	7.06913	7.39156	7.04766	7.6635	7.68976	7.08422	6.97912
TPD52L3	0.93847	0.88963	1.18355	0.883216	0.871939	0.946023	0.905744	0.873053	0.911381	1.02916	1.31368	0.970184	1.2799	1.07105	0.872839	1.03457
MAP4	4.15983	3.63462	3.31889	3.42951	3.29771	3.39478	3.7405	3.91642	3.99417	3.91736	4.48029	3.47306	4.23143	3.93889	3.83379	4.12148
FRY	5.13909	4.90713	4.01978	4.66538	5.33602	4.46504	4.62714	4.19411	3.92563	4.06492	4.35018	4.601	4.65885	3.77973	4.35077	4.43372
GPD1	0.868719	0.817894	0.822491	3.92985	2.39805	2.64245	1.41866	0.807846	2.09313	1.47917	1.86846	2.59544	0.79469	3.07551	2.48269	1.5861
PLA2G6	4.42111	3.61576	3.62703	3.63409	4.3449	4.05314	3.76553	4.33031	3.59327	3.66319	3.48428	3.50317	4.27334	3.98661	4.31978	3.66686
UBE2D1	9.89467	8.91774	9.6889	8.49914	10.8351	9.80859	9.04806	9.87701	8.34731	8.48456	8.79113	9.32566	9.54348	9.48282	8.13607	8.59483
CEP135	7.02976	7.80224	7.38929	7.53246	7.48334	7.31715	7.59949	7.39271	7.95866	7.85185	7.57829	7.72318	7.11618	6.79645	7.8474	7.71651
CCL25	1.32336	1.80931	0.720666	1.22881	0.747455	0.72419	1.69604	0.755687	1.05997	1.41723	0.74974	1.19712	0.72522	1.52949	0.797869	1.22329
STX16	9.25286	9.40545	9.15151	8.98288	10.0128	8.95637	9.2767	8.7671	9.16641	8.99037	8.95421	9.28251	9.30489	8.77013	9.03173	9.02606
XPO4	5.4872	5.36591	5.06081	5.81639	4.03755	5.44324	5.95502	4.84985	6.26921	5.78069	5.90344	5.7495	5.55243	5.4265	5.97983	5.48822
NDUFS7	4.90537	5.03886	5.38101	4.97737	4.47815	4.82167	5.13231	4.58712	4.95811	4.92518	4.79714	4.87024	4.67127	4.98766	5.37101	4.80446
MT1A	10.4265	10.5223	12.2092	10.4083	9.84549	10.5087	10.2758	11.3893	10.4055	10.7106	10.1246	10.3536	10.6626	10.7214	10.2719	10.3927
ZNF695	0.891277	0.78839	1.10281	0.727268	0.791768	0.842553	0.840216	0.714522	0.762349	0.771885	0.833947	1.56018	0.753192	2.10743	1.26404	0.738007
GPR162	8.60853	8.8554	8.85461	8.61656	7.91853	8.97147	9.32872	9.62383	7.86962	7.96006	8.5132	8.5311	8.74817	8.88702	8.33442	9.11015
SGIP1	0.761431	0.784348	0.749794	0.823512	1.1992	0.800228	0.806624	0.810023	0.793883	0.764444	0.763559	0.775204	0.762613	0.803054	0.738022	0.757223
WDR7	5.3184	4.75469	4.63794	4.73477	4.19724	4.64163	4.56558	4.51777	4.71417	4.73084	4.80201	4.76607	4.54456	4.44206	4.76419	4.7137
NDST3	0.826858	0.736016	0.808358	0.756918	0.730844	0.790265	0.787308	0.837113	1.39158	1.43229	0.777532	1.70642	0.769569	0.802065	0.774761	0.764713
DIAPH2	6.04844	6.03051	6.1731	6.11974	5.44796	5.79514	6.25391	5.84732	6.01015	5.80024	5.9336	6.1548	6.51962	5.6089	5.67984	5.76627
HIC1	3.54303	3.3802	4.0982	3.94144	3.87837	2.83186	2.55837	2.97774	3.83304	3.2917	4.22858	3.46279	2.27547	3.86655	2.73963	4.02177
F5	6.60976	5.77001	5.47573	5.53686	6.4588	6.15429	6.05324	6.15268	4.87387	5.15549	5.45342	5.6812	6.24264	5.29815	4.97363	5.62112
FHOD1	7.84705	7.78596	8.00718	7.88285	8.03614	7.6576	8.10448	7.39169	7.23412	7.38456	7.77594	7.68066	7.58277	7.82575	7.76301	7.89899
P2RY2	6.8092	6.66012	6.7828	6.84069	4.45309	6.53069	6.20845	6.82739	5.86864	6.2565	5.88214	6.63662	6.11162	6.66858	6.05192	6.78379
IQCK	3.22232	4.74631	3.68988	4.72532	2.27136	4.47371	4.17773	3.53202	4.73156	4.79649	4.04381	4.74436	3.59529	3.81074	4.8784	4.70662
SOX7	0.887904	0.900583	0.867355	0.907385	1.80156	0.865472	0.865658	0.897685	0.872813	0.865042	0.905137	0.872703	0.860409	0.795016	0.861753	0.888158
CDCA5	2.76996	2.72469	2.48601	2.50755	2.26756	3.06282	2.76143	2.79014	2.57935	3.75172	2.96617	3.73158	4.10125	4.14578	3.28376	2.92554
JUNB	6.9378	5.98893	6.59573	5.6627	7.80026	6.65659	6.06006	6.83696	5.18927	5.46891	5.61444	6.1056	6.55337	6.4909	5.85359	5.92823
OR2Z1	0.837126	0.850886	3.15085	0.847357	0.832945	0.812193	0.821205	0.835932	0.826916	0.803892	0.853964	0.813749	0.812721	0.728973	0.820393	0.834274
PAQR9	2.08542	1.57094	1.95807	0.778039	0.750609	1.0668	1.7429	0.784657	1.44217	1.24693	0.788902	1.57767	1.35705	1.74644	0.783436	1.4317
RBPMS2	2.87383	2.30773	3.00991	2.22131	3.50708	0.899582	3.11725	2.5638	1.03213	1.57383	2.45583	1.35319	5.59067	3.01694	4.79044	2.73234
RBM23	4.931	5.08573	5.3774	4.97115	6.20048	5.60593	5.22736	4.85623	4.44559	5.35568	5.11813	5.6275	4.62594	4.46825	5.00081	4.19661
DDX3Y	2.37078	2.55345	6.98492	7.15611	7.25195	6.5271	7.281	6.70904	7.25757	2.27666	7.2634	2.50951	2.36575	2.5693	7.07131	7.13095
MAGEB18	0.731034	0.659162	0.704331	0.66647	0.654035	0.681872	0.699855	0.659618	0.690679	0.678015	0.686319	0.679014	0.670174	0.708312	1.11799	0.673015
PSRC1	5.2188	4.79608	4.74513	4.98658	5.19053	5.04285	5.50523	5.32815	4.62503	3.94847	4.93182	5.16103	4.30535	4.77244	4.83672	5.28275
KCNF1	0.701434	0.739012	0.698722	0.745676	0.718216	0.716185	0.677397	0.769101	0.708474	0.742713	0.71983	0.758699	0.717024	0.660535	0.722671	0.712606
CREB3L2	7.18677	6.84244	7.12399	7.13416	6.98148	7.02183	6.89767	6.97153	6.98804	7.30232	7.4739	7.36246	7.23086	7.17864	7.26628	7.21679
VIT	4.19913	2.40751	4.16009	5.10237	3.86619	3.20994	2.64203	3.67238	4.23045	3.63632	5.51039	2.31988	4.64281	4.40271	4.19634	4.53624
ZNF19	4.37533	4.04145	3.66865	4.33119	3.27474	4.03329	4.20263	3.494	4.68082	4.02399	4.23045	4.27933	4.15596	4.17748	4.5235	4.24514
CNGB1	2.63785	2.61842	3.33121	2.81743	3.33703	3.46535	2.76006	4.89427	2.82648	3.14772	2.42271	2.51317	3.07968	3.35753	3.06853	2.63772
IRAK4	5.62022	6.21952	5.86967	6.06755	7.0011	5.97592	5.90593	5.89948	5.85921	5.80558	6.05511	5.96176	5.8328	5.61966	5.9569	5.9338
CYLC1	0.744809	0.749764	0.753063	0.752234	0.793129	0.75738	0.734082	0.754996	0.736203	0.782526	0.748045	0.783652	0.74928	0.659537	1.37802	2.61546
HPS4	3.21672	2.09828	2.48884	1.46873	2.40874	1.99574	3.07286	3.00909	2.98012	1.82707	3.38844	3.40023	3.12756	2.5177	3.33099	3.07162
ZMYND10	4.57932	3.71521	4.18845	5.00043	3.96018	4.15351	4.71103	4.15713	3.93914	4.3413	5.1994	3.79419	4.63606	4.679	4.66102	4.87879
UGT2A3	0.744426	1.40602	0.740201	0.755473	0.735602	0.738872	0.736234	0.739928	0.758318	0.727393	0.755128	0.732364	0.746784	0.742005	1.99058	0.740595
NLRP1	8.13171	7.93092	7.73739	7.68055	8.40721	7.73395	7.77584	7.2485	7.5625	7.29613	7.57203	7.64625	7.90657	7.27429	7.36069	7.86355
UBAP2L	5.01528	5.21633	5.21584	5.18875	5.07344	5.3616	5.36346	5.03928	5.59711	5.57247	5.42246	5.50954	5.57621	5.24611	5.57936	5.41894
ZBTB10	2.73674	1.82546	2.27381	1.83824	0.858525	2.71496	2.79658	0.866915	2.01047	2.07111	2.63037	2.56681	2.31747	1.29719	2.40896	2.21428
P2RY8	10.3806	9.9428	10.2983	10.7801	9.86951	10.0948	10.2374	9.85343	11.0549	10.5594	10.7393	10.3626	10.3434	10.3279	10.8503	10.5801
ING1	6.80453	6.5509	6.60931	6.76234	7.27752	6.75369	6.76767	6.3869	6.62572	6.54036	6.68439	6.65842	6.63031	6.62706	6.70136	6.64477
VMO1	2.67199	3.56238	2.92464	3.93718	0.719018	3.43158	2.29369	2.74688	0.720687	3.87399	2.9876	4.08765	2.28347	4.204	3.47854	4.64824
ABCC5	8.36801	8.06038	6.92612	8.39589	8.20055	7.81767	7.6103	7.59256	7.42819	7.90678	8.07197	7.77395	7.81456	7.24364	7.48167	8.07588
OR52W1	0.604934	0.609264	0.614993	0.61217	0.603231	0.614788	0.60172	0.613352	0.595061	0.91741	0.596306	0.631853	0.60849	0.660457	0.596082	0.599225
STMN1	2.4548	2.25164	2.40751	1.51754	2.96708	2.89268	1.48333	3.35958	2.08121	2.13632	1.69108	1.8158	2.73234	3.2182	0.730666	1.66881
FBXL8	5.30277	4.8862	4.73062	4.85623	4.66463	4.80325	4.70698	4.68032	4.92112	4.73416	4.59978	4.85533	4.90043	5.43065	5.21376	4.71858
HSPA1B	8.32016	8.03585	8.67463	7.59451	9.23395	8.02164	8.19744	7.17715	7.7032	7.79279	6.94968	7.91177	8.08636	7.72481	7.87529	8.12565
OR6C1	0.817682	0.870142	0.794913	1.90837	0.84964	0.793448	0.795115	0.842818	0.812052	4.61286	0.844822	0.784282	0.79525	0.73456	0.804032	0.836404
TRIT1	6.47777	7.06357	6.71248	7.20964	5.5851	6.7534	6.61054	6.21896	7.3315	7.37403	7.67078	7.20684	6.95922	6.22329	7.77415	7.45264
GSS	7.87683	8.13669	8.20486	8.14822	7.42487	7.8167	7.75959	7.57927	7.80411	8.38091	8.34809	8.17264	8.1647	7.94369	8.50377	8.28677
PTPRT	0.776692	0.674597	0.76393	1.48125	0.673628	1.9526	0.743645	0.6902	0.721396	1.32211	0.732843	0.85033	1.82749	1.09573	0.720371	0.707633
GNRH1	5.25679	6.13391	5.22725	5.91622	5.63817	5.36117	5.94719	4.98843	6.18904	5.91541	6.23066	5.61606	5.72223	5.30992	6.09377	6.18746
TRIM22	9.11401	9.97055	11.5157	9.54148	10.0312	9.19886	9.20391	10.6786	9.90582	9.58011	9.66687	9.63013	9.51657	9.20049	9.35974	9.47575
HYLS1	5.52699	5.43219	5.49379	6.18501	4.30264	5.35952	5.77538	4.83466	5.84954	5.77538	5.79669	5.78022	5.12024	5.97917	6.00532	5.40276
BCL11A	5.42155	5.70938	5.45496	5.38307	4.35361	5.23705	5.55396	5.29673	6.66051	6.02348	5.44214	5.77662	5.24617	5.47943	5.76702	5.5914
PTGS1	6.89016	6.31881	6.95811	6.07154	6.79163	5.8058	6.31693	7.32028	5.96384	5.26261	5.52137	5.57912	6.22924	7.05238	5.53521	5.89896
NCOA4	12.0276	11.2695	11.6013	10.8195	11.8197	11.3887	11.3142	11.3938	10.9363	11.0524	11.1725	11.4302	11.3486	11.5468	11.0854	11.5983
CD46	7.24774	6.88039	7.00692	6.44796	7.40343	6.60227	6.63556	6.87017	6.08933	5.77355	6.32107	6.66794	6.73767	6.46409	6.13913	6.54794
VTI1B	11.1158	10.8867	11.1718	10.8772	10.1179	10.9269	10.7951	11.2516	11.1568	11.2093	11.0518	10.8965	10.7711	11.1328	10.6637	10.9807
TTN	4.19546	3.1157	3.10705	3.08137	2.78251	2.87727	3.35841	3.57413	3.44427	3.75763	3.29778	3.59931	3.52286	3.73177	3.87157	2.60502
NFKBIZ	7.04222	7.30495	7.09413	6.58538	7.99552	7.19571	7.09337	6.60594	6.33488	6.47245	6.65413	6.98335	7.00692	6.36462	6.31886	6.88941
SIX5	5.30953	5.13731	4.94902	5.13258	4.89148	4.64662	5.15448	4.78831	5.04525	5.48397	5.62022	5.36091	5.35137	5.34401	5.7106	5.15929
ZFP41	8.01055	7.14614	7.80896	6.61023	7.6491	8.51498	6.91811	8.73039	7.06171	7.27908	6.94695	6.97289	8.70351	8.79082	6.62082	7.39755
EIF4H	10.8305	10.9906	11.1804	11.3958	10.7442	11.0425	11.192	10.5443	11.4322	11.2293	11.2554	11.1976	10.8762	10.8307	11.3586	11.1604
UCN3	0.727891	0.719855	1.09152	0.752967	0.727385	1.61862	0.720706	0.73789	1.52513	0.724014	0.739545	0.729836	0.742047	0.769603	1.0307	0.727988
HTR6	3.29527	2.40157	2.60283	2.39011	3.42193	2.24478	3.20165	0.741227	2.43975	2.21966	2.74991	3.56671	2.43182	2.44721	2.31731	3.4807
CYP3A5	0.699104	0.713577	0.684777	0.705476	0.694703	2.27664	0.667403	0.70879	0.667461	0.827315	0.689587	0.682563	0.83606	0.734752	0.685472	0.689435
USP3	8.59724	8.55834	8.52326	8.72712	9.15164	8.70773	8.97237	8.42271	8.51928	8.26139	8.47157	8.88679	8.34536	8.32286	8.52356	8.58211
ADH6	0.885549	0.642115	0.648937	0.639571	0.6398	0.637856	0.657039	0.68948	0.659459	0.621755	0.65804	0.627652	0.634819	0.606028	0.649362	0.645556
LAMP2	8.26187	8.13999	8.10169	8.2813	9.15935	8.30553	8.69276	8.2697	7.41193	7.47775	7.8987	8.15548	7.82093	8.1004	7.76784	7.88855
KCTD7	4.4699	4.09623	3.85643	4.41931	3.938	4.15947	4.33768	3.7748	4.64	4.33351	4.13554	4.01232	3.94144	4.16842	4.38305	4.18504
SAMD4B	4.56726	3.39795	3.38938	3.59071	4.48321	3.82849	3.67078	3.39334	3.30701	2.72559	3.62941	3.81952	4.25915	3.53928	4.3301	4.0904
PIK3CA	7.02176	6.95086	7.11361	7.31761	7.29663	7.0102	7.25881	7.01611	7.13536	6.94695	7.23654	7.20794	6.90739	6.7083	7.26885	6.97922
PLXNB1	1.01936	0.875955	1.70654	4.9886	0.864745	0.927744	1.87482	3.92115	0.907009	0.941958	0.931363	0.949091	4.23847	0.90951	1.14875	0.907703
ASXL2	6.65726	6.60411	6.15798	6.66179	6.78791	6.46778	6.90253	6.32687	6.42582	6.42022	6.56512	6.7894	6.29283	6.24803	6.39792	6.4859
TP53I13	8.34501	8.31718	8.06859	8.31228	7.84464	8.10477	8.1646	7.77674	8.26925	8.35796	8.50717	8.03218	8.34519	8.55621	8.53375	8.36066
ZNF223	4.96875	5.38985	5.24551	5.34349	6.6683	5.08608	5.42071	5.09336	5.49597	5.36915	5.68417	5.68617	4.82434	4.61787	5.30567	5.44587
ESRRA	10.3306	10.2298	10.355	10.3329	10.3219	10.2874	10.3048	10.0985	10.1315	10.021	10.216	10.278	10.2541	10.3168	10.3211	10.3752
TRPT1	8.04634	8.09539	8.02605	8.26482	8.14308	8.17805	8.09885	7.89724	8.39157	8.43233	8.15192	8.15058	7.97971	8.20272	8.4183	8.28807
AKT1S1	3.4738	3.14255	3.2668	3.0318	3.6087	3.31698	3.25063	3.75331	3.04777	3.51559	3.80742	3.10317	3.37273	3.49419	3.26324	3.50789
TMEM127	10.8867	10.4739	10.759	10.6847	11.2139	10.8094	10.776	10.8021	10.3398	10.1161	10.4016	10.728	10.6828	10.5723	10.7032	10.6841
ZMIZ2	9.701	9.43812	9.41986	9.69397	9.1453	9.07355	9.52241	8.89772	9.5268	9.51657	9.62702	9.2722	9.60225	9.42588	9.29772	9.33541
SLC35E3	6.27541	6.59917	6.14343	6.67134	6.72463	6.50204	7.15814	4.7487	6.63382	6.69704	6.82345	6.5815	6.63483	6.10123	6.64477	6.65891
JPH4	2.68478	3.10464	3.66094	2.42715	2.96521	2.79583	3.28873	3.14745	2.64791	2.62652	3.65346	3.03961	2.63928	3.06907	3.45251	3.30849
ASTE1	6.6905	7.06838	6.56087	7.17806	6.62057	6.662	7.12834	5.99061	7.39974	7.17233	7.00487	7.15667	6.89932	6.54911	7.33233	7.02289
PLD2	8.86253	8.75958	8.38091	8.68017	8.0382	9.08592	8.77845	8.43994	8.65312	8.49711	8.45211	8.65312	8.76577	8.67736	8.50249	8.63155
SMOC1	4.41336	3.81053	3.76126	3.78012	4.44799	4.09537	3.29183	4.88371	2.81825	3.41242	3.54392	3.48007	4.12944	4.68198	3.18441	4.13171
LCMT1	8.14529	8.07262	8.05857	8.34996	7.61829	8.10672	8.08693	7.7409	8.34417	8.26635	8.28377	8.13818	7.99636	8.04358	8.44072	8.20483
ALDH8A1	0.743122	2.42594	1.52082	1.57435	1.49358	0.75198	1.91338	0.826877	1.32474	2.46559	2.90528	2.46665	0.751167	0.80063	0.769486	2.15441
FCHSD2	4.74648	4.92883	4.7105	4.46967	5.41197	4.84039	4.83886	4.54693	5.01533	5.04026	4.99527	5.18406	4.69005	4.52511	4.89759	4.97073
SGCG	0.65988	0.707255	0.671031	0.732133	0.701768	1.38155	0.645814	0.723311	0.659902	0.801976	0.680778	0.715186	0.698353	0.761842	0.68649	0.677203
PCDHA1	0.736638	0.665565	0.750558	0.686319	0.662338	0.884938	1.63321	0.678928	0.684351	1.47078	0.68465	0.734656	0.717071	0.775268	0.684491	0.690817
SLC25A29	6.56755	7.58701	7.21191	7.02136	8.55634	7.47388	8.17842	6.07344	7.49094	7.53935	6.96905	8.08771	6.85839	8.73607	6.6686	7.36133
MARK4	4.22908	3.37551	3.13939	3.82125	4.04695	3.74172	3.54523	3.68122	3.54129	3.68862	3.50599	3.6747	3.80038	4.04855	3.71694	3.79562
SIRT5	4.75771	5.26742	4.67449	5.61123	5.3395	4.88899	5.33216	4.31939	5.80533	5.43719	5.63501	5.34652	4.94012	4.89558	5.67534	5.25177
OR10T2	0.720927	0.718229	0.70084	0.709614	0.7155	0.688708	0.714733	0.70159	1.68955	0.663254	0.731963	0.675609	0.692651	0.733033	1.07547	0.71232
ARIH1	6.24943	6.10481	6.1372	5.83248	6.40423	5.71792	6.14998	5.9336	6.09986	5.99905	5.96842	5.97774	5.96299	5.84108	6.03029	6.03771
ARSJ	0.783059	0.848381	0.757547	0.839224	0.827987	0.763341	0.759935	0.816934	1.01859	0.718734	0.811842	0.739517	0.767339	0.722382	0.771582	0.811447
LYPD1	0.76726	0.817421	0.788423	1.44456	0.699553	0.904494	0.759568	0.716018	1.4576	0.905402	0.859964	0.782297	0.754874	0.889748	0.857739	0.85822
ABHD4	8.01685	7.09277	7.05603	7.06651	8.22455	7.55766	7.36436	7.78	6.63119	6.85593	7.23003	7.22451	7.57398	7.75768	7.29128	7.14743
RBP2	1.90312	0.915498	0.870188	0.928056	0.893013	0.870892	0.867631	0.910055	0.878974	0.872757	0.915823	0.878742	0.864395	0.811826	0.858269	0.899444
CREB3	5.73564	5.5129	5.82259	5.77663	5.56168	5.31529	5.49109	5.22037	5.73966	5.86967	5.9671	5.69326	5.39833	5.87569	5.852	5.50907
BTF3L4	5.34074	5.69014	5.37879	5.71199	4.7463	5.42679	5.72645	4.90588	5.93556	5.65928	5.77993	5.77051	5.09264	5.18966	5.91867	5.5566
TRIM69	6.78179	7.09082	7.41038	6.76901	7.06875	6.75942	6.40728	7.40343	6.59497	6.75171	6.63361	6.88193	6.59182	6.88614	6.39119	6.72958
CA5B	7.3418	6.91783	6.1471	6.38177	6.07424	6.42823	6.33794	6.08378	6.79867	7.06121	6.34941	6.9655	7.20859	6.72305	6.67856	6.20825
CHD9	7.59632	7.90376	7.69434	7.86254	7.33146	7.65157	7.87761	7.4778	8.10324	7.98146	8.03235	7.82857	7.65508	7.58811	7.9924	7.85756
DGKH	0.582196	1.92405	0.570475	0.576819	3.71855	0.568924	1.05114	1.35095	0.580131	0.566006	1.19566	0.567188	1.70288	0.624373	0.91702	0.913484
BRD7	6.9696	6.98647	7.03177	6.83066	6.77964	6.62927	6.83633	6.90458	6.92308	7.01838	6.92488	7.02939	6.81923	6.68174	7.20997	7.00216
NCOA2	3.74194	3.35802	3.78878	2.96155	4.89933	3.3792	3.4416	3.44553	2.54907	3.01803	3.59221	3.76612	3.15793	2.96774	3.04687	3.88575
ENPP6	0.967128	0.864364	0.965062	0.900341	0.869018	0.95418	0.91492	0.892643	0.907144	0.948019	1.17117	0.963717	0.918863	0.915689	0.896042	0.917593
ITGB1	4.48376	4.40648	4.42919	4.82297	4.07328	4.32934	4.47829	4.45758	4.42063	4.27343	4.43836	4.36523	4.34753	4.39271	5.01032	4.42116
USP38	8.23699	8.35598	8.24909	8.65584	8.40387	8.52186	8.56892	8.44444	8.59305	8.50856	8.62713	8.56034	8.40198	8.37531	8.5644	8.3215
DEFB119	1.77696	0.815099	0.767207	2.85568	0.875715	0.783611	0.763614	0.808564	0.763052	0.743539	0.7942	0.765866	0.779737	0.738027	0.778689	0.792579
PARP3	0.921871	1.51309	2.05912	1.06345	1.44923	0.985983	0.874568	1.00169	0.895844	1.32181	1.73092	1.06151	0.934965	2.19537	2.48123	0.925464
ZBTB12	0.812398	0.875591	0.821958	0.895435	0.968105	0.84441	0.988199	0.887407	0.797899	0.849263	0.834045	0.869936	0.837491	0.874685	0.848116	0.820766
TCF7	9.51722	9.43919	8.18316	8.4542	7.89713	9.12328	9.24492	8.28074	10.0419	9.83203	8.7226	9.45364	9.49077	8.53742	9.70332	8.81987
SYTL1	6.34401	6.25001	5.9569	6.53695	5.89107	6.35419	6.243	4.85075	6.27391	5.90305	6.13588	5.83248	5.87121	6.1184	6.46054	5.93337
PRELID1	11.1718	11.1477	11.5119	11.2558	10.9503	11.1411	11.1987	11.228	10.9877	11.0708	11.0753	11.2992	10.7558	11.5178	11.3423	11.2115
ERC1	5.53264	4.93886	5.2659	5.42502	4.68446	5.19812	5.61903	4.95825	5.94325	5.59399	5.70009	5.50017	5.47547	5.2098	5.79779	5.42528
HNMT	4.93294	5.45642	6.04107	5.57717	2.86052	5.48846	5.56732	5.425	5.18184	4.66102	5.71945	5.62677	4.19481	4.64775	5.61419	5.33917
GSG1	1.44659	1.90373	1.68959	3.17222	2.22714	1.70775	2.2549	2.54515	1.68665	1.82155	1.78309	2.77113	2.6838	2.38681	1.66802	1.83784
OR10J5	3.20428	2.70023	2.29228	2.7703	1.26592	3.78312	3.91415	1.57279	3.36769	3.44567	3.96947	4.8131	2.95323	2.61405	3.37412	3.50083
SCN1A	0.870361	0.766798	0.848429	0.794231	0.758278	0.823441	0.820785	0.776585	0.808952	1.56123	0.814497	0.822059	0.993984	0.87108	0.9711	0.794407
FAM78B	1.70961	2.00951	1.63895	1.0723	1.05448	1.35317	1.46648	2.24975	1.47293	1.52	2.1286	1.55924	2.0587	1.70753	1.28101	0.930813
DOC2B	0.822905	0.711861	0.822547	1.43839	0.769311	2.0716	1.18245	0.735332	0.761636	0.80268	2.11196	1.67338	0.776158	0.852879	0.765206	1.74423
MFN2	7.47913	6.85157	6.60024	6.86709	8.34369	7.62199	7.40423	6.80212	7.07978	7.24732	7.28872	7.20933	7.02975	7.34001	7.26802	7.40646
ZC3H15	8.4571	9.37204	9.30091	9.86814	8.28677	9.27438	9.46842	8.91659	9.56332	9.4765	9.58011	9.56224	8.66048	8.9325	9.73546	9.49792
MMP27	0.816685	0.718598	0.783926	0.736738	0.711843	0.764919	0.769033	0.725976	0.761884	0.748768	0.765645	0.747689	1.44605	0.781352	0.764503	0.744454
VAMP2	8.50166	7.99869	7.70478	7.76716	8.72222	8.15363	7.7467	8.54096	7.77395	8.05726	7.5684	7.641	8.47285	8.2792	8.11869	8.0491
PPP1CA	9.34253	8.49099	8.9509	9.31986	8.91334	9.31986	8.83656	8.73197	8.85053	8.9639	8.83194	8.8934	9.11473	9.37872	9.29196	8.89269
ZNF696	6.19003	6.25219	6.26599	6.07443	6.32915	5.9886	6.35125	5.4872	6.3662	6.49929	6.35952	6.19547	6.41301	6.22706	6.66603	6.35952
SLC3A2	6.40454	5.95148	6.50149	6.19237	5.40302	6.25609	6.3183	5.67552	6.24803	6.43133	6.37743	6.26104	6.12164	6.39649	6.53695	6.2608
GPR17	0.803719	0.895994	0.797226	1.37992	0.78999	1.38319	0.789583	0.909452	1.36334	1.67946	1.19877	1.36523	1.21167	0.985562	0.791458	0.79875
ACAA2	7.13802	7.54833	7.7688	8.31248	7.17278	7.36129	7.73844	7.50293	8.12861	7.70478	8.1295	7.68163	7.51853	7.9126	8.18231	8.29584
SLC7A8	0.778302	1.31775	2.14047	1.10142	1.52749	1.08271	1.19007	0.794947	1.57531	1.51961	0.768956	2.53513	1.31613	1.82773	1.2496	1.82027
CSPP1	3.85459	4.43459	4.30406	5.01318	3.32282	4.37926	5.18858	3.60944	4.98103	4.64427	4.90878	4.6354	4.34486	3.89529	5.06234	4.51537
NR4A1	0.622826	0.595043	0.600558	0.59512	0.597653	0.593278	0.611081	0.591758	0.616242	0.582224	0.613278	0.585186	0.594803	0.592392	0.60585	0.602741
CYP26B1	0.9634	1.26183	1.73666	0.884665	0.890973	0.880408	0.880255	0.883819	0.862279	0.866743	0.897301	0.878959	0.871668	0.88675	1.56821	0.87923
SPO11	0.778204	0.823785	0.755507	0.802615	0.80622	1.25129	0.760639	0.791522	0.774032	0.715186	0.803181	0.732049	0.757665	0.664121	0.765598	0.793396
ARRB2	12.4616	11.9058	12.2818	11.9217	12.9118	12.2298	12.0571	12.0559	11.385	11.4587	11.6769	11.7488	12.2196	12.187	11.7356	12.0523
ZNF664	7.48277	7.525	7.32826	8.02266	6.37768	7.3356	7.85787	7.17254	8.14967	7.6733	7.85142	7.5626	7.15872	7.31449	7.9958	7.3153
RFC4	6.27288	7.1234	6.77453	7.53035	5.99187	6.8058	7.1592	6.77829	7.19912	7.71587	7.55985	7.26664	6.59894	7.02764	7.6073	7.19397
UBL4B	4.77954	4.45517	4.25825	3.29835	5.67911	5.48365	3.33077	7.06171	3.4005	3.9191	3.43316	3.46741	5.26768	6.02987	1.73209	4.52532
KCNA4	0.902552	0.838278	0.922271	0.8589	0.828717	0.917535	0.891387	0.846573	0.863872	0.913484	0.868566	0.931363	0.885072	0.853207	0.845832	0.86328
CFHR4	0.884665	0.946922	0.890067	1.00514	0.913613	0.917476	0.843517	0.965988	0.877634	0.936458	0.912436	1.01304	0.90526	0.904009	0.915178	0.897746
ADAMTS15	0.626951	0.660595	0.630812	0.6828	0.659687	0.646589	0.616156	0.673687	0.625974	0.666083	0.643183	0.668595	0.653322	0.742089	0.646667	1.31238
CAV2	2.61776	1.57334	2.30531	1.83015	2.52565	2.28328	1.568	2.39985	1.38344	2.05309	1.74769	1.77307	2.43165	2.61097	1.59109	2.16934
CDK5	4.3504	3.80526	4.01927	4.26346	3.59586	4.87543	4.8422	4.18561	4.5503	5.0492	4.69113	4.0237	4.10621	4.91934	4.72502	4.8878
NFATC2IP	7.28822	7.82829	7.47051	7.192	7.51011	7.15376	7.58685	6.68481	7.35888	7.53275	7.39312	7.26952	7.28498	7.00279	7.73236	7.5387
VPS54	4.21994	4.61333	5.02793	4.94516	4.3962	4.96138	4.98564	4.83728	5.17219	4.89652	5.33179	4.71317	4.6071	4.59837	5.04026	5.25191
PTPRC	11.3918	11.164	11.2374	10.9807	12.1072	11.2229	11.1706	10.9798	11.1171	11.1512	11.1158	11.18	11.3928	11.0884	11.2582	11.0884
BLM	6.41207	6.85747	6.5349	7.6035	6.6491	6.8833	6.47969	6.90152	7.35549	7.508	7.29128	7.01435	6.58396	6.86756	7.51071	7.04981
OR4F6	0.706189	0.741176	0.698161	0.750163	0.720371	0.71826	1.01129	0.775784	0.712732	0.744809	0.724121	0.762678	0.7195	1.30792	0.72732	0.717673
POU6F2	1.74023	0.928901	0.916694	0.946151	1.0813	0.906218	1.5363	0.924044	1.43314	1.19804	0.938968	0.916399	1.49037	0.924191	0.91356	0.9231
LYG2	2.79966	2.6606	2.77492	2.21239	3.65553	2.96367	2.5725	3.39529	2.44965	2.5524	3.16216	2.57196	3.13724	3.10053	2.56924	2.87389
HIPK1	7.42522	7.19292	7.21097	7.29079	8.06562	7.19162	7.50475	6.99657	7.12634	7.20794	7.4651	7.41159	7.50912	7.22166	7.24663	7.11091
ATP6V1C2	3.81215	3.68011	4.11598	4.04045	3.49006	4.10251	4.06333	3.35035	3.75983	4.99511	4.79044	5.59766	3.61391	4.53784	4.63222	4.34839
BIRC8	1.03884	0.881492	0.971703	0.921343	0.878331	1.25337	0.923155	2.82286	0.915823	0.957604	0.942523	0.977085	0.919004	0.920861	0.925265	0.920062
TPSAB1	0.728661	1.0985	10.6723	0.712184	0.718492	3.2745	0.688772	0.723227	0.680235	1.43964	0.70765	0.65672	0.690888	1.00724	0.694901	1.25085
MAD1L1	6.73019	6.82287	6.62057	6.9603	5.74343	6.4353	6.42442	6.1509	6.9804	7.32164	7.33756	6.69014	6.92422	7.1128	7.02574	6.7894
NUDT16L1	8.6886	8.74057	8.49069	8.86742	8.48456	8.84571	8.84381	8.19593	8.86579	8.75797	8.69053	8.70691	8.55376	8.64109	8.98868	8.67918
SPRED1	1.96367	3.06047	2.50752	3.57576	0.926451	3.39648	2.43111	1.24631	2.33551	2.72876	2.78378	4.98266	1.07173	1.74935	2.81841	3.07265
KCNN3	0.765338	0.78034	1.09995	1.75122	0.763876	0.755758	1.36883	0.769307	1.76485	2.2716	0.988355	1.52958	0.884939	1.67727	1.94221	0.762751
MAD2L1	4.12718	4.4163	3.65838	4.67751	2.34419	3.75779	4.78486	4.05045	5.04939	5.18502	4.63007	4.9563	3.47043	4.1826	5.00089	4.17299
RNF11	10.755	10.7121	10.9311	10.248	10.281	10.3614	10.3077	10.9269	10.5791	10.0679	10.2605	10.216	10.2059	10.2356	10.248	10.3829
ARFGAP1	8.91334	8.82259	8.66237	8.80678	9.01749	8.63465	8.65861	8.38495	8.71279	8.70351	8.87476	8.78035	8.66908	8.96047	8.89162	8.93912
PON2	6.21834	6.60998	6.32959	6.52414	5.36591	6.19767	6.64504	5.75714	6.74972	6.65183	6.78998	6.44771	5.79622	6.08247	6.88941	7.08146
FOXM1	0.923545	2.51494	2.66509	2.84619	2.79676	3.21198	2.30361	2.83829	1.1472	4.36184	2.88995	2.77716	0.909525	2.95847	4.0813	2.76632
PCDHB13	7.14646	6.42212	6.09096	6.04799	7.40797	6.99152	5.63091	8.76331	5.7868	5.9318	5.55294	5.86137	7.23623	7.52029	5.3859	6.20764
[truncated: 27,382 more rows]

## Sheet: Table S4 common
9 common elements in "Cell Age", "GSE124272" and "Nicotine":
CCL2
CTSD
HDAC1
HDAC4
KDM1A
MYLK
NAMPT
NR1H2
TERT

## Sheet: Table S5 
Tag	GSM3526782	GSM3526783	GSM3526784	GSM3526785	GSM3526786	GSM3526787	GSM3526788	GSM3526789	GSM3526790	GSM3526791	GSM3526792	GSM3526793	GSM3526794	GSM3526795	GSM3526796	GSM3526797
CCL2	3.61979	3.24204	9.31755	2.16008	0.975727	1.40322	1.28521	5.70225	3.80724	3.77282	3.75483	4.00723	3.33027	3.84865	3.16073	3.05467
CTSD	9.83826	8.91005	9.23601	8.93499	9.77157	9.58165	9.41539	9.31284	8.70691	8.84381	8.98813	9.29154	9.17068	9.65292	9.06561	9.2674
HDAC1	10.3965	10.3903	10.1929	10.714	9.92247	10.4387	10.5606	9.97637	10.7157	10.7524	10.5276	10.5449	10.4522	10.3483	10.8481	10.6331
HDAC4	8.82014	8.67062	8.50801	8.41093	9.87976	8.72174	8.93829	8.42893	8.3181	8.39282	8.79739	8.75697	8.57461	8.3215	8.56942	8.56479
KDM1A	4.01997	3.23594	3.71005	4.85213	2.52241	4.19256	4.19324	3.6515	4.55622	4.62851	4.41017	4.29534	4.00338	3.67692	4.5911	4.24161
MYLK	6.23318	5.5614	6.3869	4.30446	5.66202	5.66216	5.31479	6.65216	5.54055	4.31187	5.16905	5.22803	5.76147	5.79981	5.33463	5.23291
NAMPT	11.0624	11.0479	10.8878	10.6109	12.4956	11.1744	10.9239	11.3137	9.47877	9.83291	10.3204	11.2036	10.7062	10.7474	9.76719	10.5369
NR1H2	6.50029	6.21451	6.49889	6.14568	6.76739	6.63582	6.02608	6.22793	5.90818	6.23939	5.75307	6.12394	6.32735	6.25312	6.37662	6.01282
TERT	3.899	3.54107	3.33039	3.47268	3.65046	3.33617	3.60973	3.42893	3.51739	3.67812	3.49798	3.4176	3.57108	3.52907	3.76042	3.3884

## Sheet: Table S6 GO
id	Term	Category	ListHits	ListTotal	PopHits	PopTotal	p-value	q-value	Enrichment_score	geneID
GO:0006476	protein deacetylation	biological_process	2	9	12	18739	1.34997e-05	0.00195071	347.019	HDAC1;HDAC4
GO:0033558	protein lysine deacetylase activity	molecular_function	2	9	12	18739	1.34997e-05	0.00195071	347.019	HDAC1;HDAC4
GO:0051770	positive regulation of nitric-oxide synthase biosynthetic process	biological_process	2	9	16	18739	2.45205e-05	0.00200732	260.264	CCL2;NAMPT
GO:0010832	negative regulation of myotube differentiation	biological_process	2	9	17	18739	2.7783e-05	0.00200732	244.954	HDAC1;HDAC4
GO:0004407	histone deacetylase activity	molecular_function	2	9	19	18739	3.49156e-05	0.00201812	219.17	HDAC1;HDAC4
GO:0140297	DNA-binding transcription factor binding	molecular_function	3	9	159	18739	4.85016e-05	0.00233616	39.2851	HDAC1;HDAC4;KDM1A
GO:0061629	RNA polymerase II-specific DNA-binding transcription factor binding	molecular_function	3	9	175	18739	6.45296e-05	0.00266415	35.6933	HDAC1;HDAC4;KDM1A
GO:0042162	telomeric DNA binding	molecular_function	2	9	29	18739	8.26928e-05	0.00284052	143.594	KDM1A;TERT
GO:2000648	positive regulation of stem cell proliferation	biological_process	2	9	30	18739	8.85774e-05	0.00284052	138.807	KDM1A;TERT
GO:0045944	positive regulation of transcription by RNA polymerase II	biological_process	5	9	1176	18739	9.82878e-05	0.00284052	8.85251	HDAC1;HDAC4;KDM1A;NAMPT;NR1H2
GO:0000118	histone deacetylase complex	cellular_component	2	9	41	18739	0.000166516	0.00437484	101.566	HDAC1;HDAC4
GO:1902895	positive regulation of miRNA transcription	biological_process	2	9	52	18739	0.000268532	0.00646715	80.0812	NR1H2;TERT
GO:0017053	transcription repressor complex	cellular_component	2	9	61	18739	0.000369768	0.00781884	68.2659	HDAC1;HDAC4
GO:0043433	negative regulation of DNA-binding transcription factor activity	biological_process	2	9	64	18739	0.000407047	0.00781884	65.066	HDAC4;KDM1A
GO:0002039	p53 binding	molecular_function	2	9	66	18739	0.000432877	0.00781884	63.0943	HDAC1;KDM1A
GO:1990841	promoter-specific chromatin binding	molecular_function	2	9	66	18739	0.000432877	0.00781884	63.0943	HDAC1;KDM1A
GO:0032922	circadian regulation of gene expression	biological_process	2	9	70	18739	0.00048688	0.00827695	59.4889	HDAC1;NAMPT
GO:0000122	negative regulation of transcription by RNA polymerase II	biological_process	4	9	966	18739	0.000717752	0.0115239	8.62158	HDAC1;HDAC4;KDM1A;NR1H2
GO:0016607	nuclear speck	cellular_component	3	9	415	18739	0.000820149	0.0124749	15.0514	HDAC4;NAMPT;TERT
GO:0000785	chromatin	cellular_component	4	9	1049	18739	0.000980402	0.0141668	7.93941	HDAC1;HDAC4;KDM1A;NR1H2
GO:0008284	positive regulation of cell population proliferation	biological_process	3	9	468	18739	0.00116212	0.0159929	13.3469	HDAC1;HDAC4;NAMPT
GO:0042826	histone deacetylase binding	molecular_function	2	9	127	18739	0.00159029	0.0208907	32.7892	HDAC1;HDAC4
GO:0043524	negative regulation of neuron apoptotic process	biological_process	2	9	138	18739	0.00187375	0.0217843	30.1755	CCL2;TERT
GO:0045892	negative regulation of DNA-templated transcription	biological_process	3	9	554	18739	0.00188965	0.0217843	11.275	HDAC1;KDM1A;NR1H2
GO:0031727	CCR2 chemokine receptor binding	molecular_function	1	9	5	18739	0.00239936	0.0217843	416.422	CCL2
GO:0032451	demethylase activity	molecular_function	1	9	5	18739	0.00239936	0.0217843	416.422	KDM1A
GO:0043426	MRF binding	molecular_function	1	9	5	18739	0.00239936	0.0217843	416.422	KDM1A
GO:1905563	negative regulation of vascular endothelial cell proliferation	biological_process	1	9	5	18739	0.00239936	0.0217843	416.422	CCL2
GO:0000781	chromosome, telomeric region	cellular_component	2	9	168	18739	0.00275987	0.0217843	24.787	KDM1A;TERT
GO:0003720	telomerase activity	molecular_function	1	9	6	18739	0.00287862	0.0217843	347.019	TERT
GO:0032376	positive regulation of cholesterol transport	biological_process	1	9	6	18739	0.00287862	0.0217843	347.019	NR1H2
GO:0032453	histone H3K4 demethylase activity	molecular_function	1	9	6	18739	0.00287862	0.0217843	347.019	KDM1A
GO:0042159	lipoprotein catabolic process	biological_process	1	9	6	18739	0.00287862	0.0217843	347.019	CTSD
GO:1904751	positive regulation of protein localization to nucleolus	biological_process	1	9	6	18739	0.00287862	0.0217843	347.019	TERT
GO:2000427	positive regulation of apoptotic cell clearance	biological_process	1	9	6	18739	0.00287862	0.0217843	347.019	CCL2
GO:0034983	peptidyl-lysine deacetylation	biological_process	1	9	7	18739	0.00335767	0.0217843	297.444	HDAC4
GO:0043615	astrocyte cell migration	biological_process	1	9	7	18739	0.00335767	0.0217843	297.444	CCL2
GO:0051006	positive regulation of lipoprotein lipase activity	biological_process	1	9	7	18739	0.00335767	0.0217843	297.444	NR1H2
GO:0052548	regulation of endopeptidase activity	biological_process	1	9	7	18739	0.00335767	0.0217843	297.444	HDAC1
GO:0060336	negative regulation of type II interferon-mediated signaling pathway	biological_process	1	9	7	18739	0.00335767	0.0217843	297.444	NR1H2
GO:0060992	response to fungicide	biological_process	1	9	7	18739	0.00335767	0.0217843	297.444	KDM1A
GO:0070200	establishment of protein localization to telomere	biological_process	1	9	7	18739	0.00335767	0.0217843	297.444	TERT
GO:0070201	regulation of establishment of protein localization	biological_process	1	9	7	18739	0.00335767	0.0217843	297.444	CTSD
GO:1903573	negative regulation of response to endoplasmic reticulum stress	biological_process	1	9	7	18739	0.00335767	0.0217843	297.444	NR1H2
GO:0045893	positive regulation of DNA-templated transcription	biological_process	3	9	680	18739	0.00339202	0.0217843	9.18578	HDAC1;HDAC4;NR1H2
GO:0009913	epidermal cell differentiation	biological_process	1	9	8	18739	0.00383652	0.0226276	260.264	HDAC1
GO:0014894	response to denervation involved in regulation of muscle adaptation	biological_process	1	9	8	18739	0.00383652	0.0226276	260.264	HDAC4
GO:0030422	siRNA processing	biological_process	1	9	8	18739	0.00383652	0.0226276	260.264	TERT
GO:0071476	cellular hypotonic response	biological_process	1	9	8	18739	0.00383652	0.0226276	260.264	MYLK
GO:0042802	identical protein binding	molecular_function	4	9	1530	18739	0.0039916	0.0230714	5.44343	HDAC4;KDM1A;NAMPT;TERT
GO:0000783	nuclear telomere cap complex	cellular_component	1	9	9	18739	0.00431516	0.0235298	231.346	TERT
GO:0006482	protein demethylation	biological_process	1	9	9	18739	0.00431516	0.0235298	231.346	KDM1A
GO:0034351	negative regulation of glial cell apoptotic process	biological_process	1	9	9	18739	0.00431516	0.0235298	231.346	CCL2
GO:0010887	negative regulation of cholesterol storage	biological_process	1	9	10	18739	0.0047936	0.0240622	208.211	NR1H2
GO:0032060	bleb assembly	biological_process	1	9	10	18739	0.0047936	0.0240622	208.211	MYLK
GO:0034356	NAD biosynthesis via nicotinamide riboside salvage pathway	biological_process	1	9	10	18739	0.0047936	0.0240622	208.211	NAMPT
GO:0009435	NAD biosynthetic process	biological_process	1	9	11	18739	0.00527183	0.0240622	189.283	NAMPT
GO:0043393	regulation of protein binding	biological_process	1	9	11	18739	0.00527183	0.0240622	189.283	HDAC4
GO:0045793	positive regulation of cell size	biological_process	1	9	11	18739	0.00527183	0.0240622	189.283	KDM1A
GO:2000273	positive regulation of signaling receptor activity	biological_process	1	9	11	18739	0.00527183	0.0240622	189.283	HDAC1
GO:0010629	negative regulation of gene expression	biological_process	2	9	238	18739	0.00545258	0.0240622	17.4967	HDAC1;TERT
GO:0010884	positive regulation of lipid storage	biological_process	1	9	12	18739	0.00574986	0.0240622	173.509	NR1H2
GO:0010944	negative regulation of transcription by competitive promoter binding	biological_process	1	9	12	18739	0.00574986	0.0240622	173.509	HDAC4
GO:0033235	positive regulation of protein sumoylation	biological_process	1	9	12	18739	0.00574986	0.0240622	173.509	HDAC4
GO:0043922	negative regulation by host of viral transcription	biological_process	1	9	12	18739	0.00574986	0.0240622	173.509	HDAC1
GO:0010745	negative regulation of macrophage derived foam cell differentiation	biological_process	1	9	13	18739	0.00622769	0.0240622	160.162	NR1H2
GO:0010867	positive regulation of triglyceride biosynthetic process	biological_process	1	9	13	18739	0.00622769	0.0240622	160.162	NR1H2
GO:0030955	potassium ion binding	molecular_function	1	9	13	18739	0.00622769	0.0240622	160.162	HDAC4
GO:0032454	histone H3K9 demethylase activity	molecular_function	1	9	13	18739	0.00622769	0.0240622	160.162	KDM1A
GO:0042659	regulation of cell fate specification	biological_process	1	9	13	18739	0.00622769	0.0240622	160.162	HDAC1
GO:0045723	positive regulation of fatty acid biosynthetic process	biological_process	1	9	13	18739	0.00622769	0.0240622	160.162	NR1H2
GO:0061029	eyelid development in camera-type eye	biological_process	1	9	13	18739	0.00622769	0.0240622	160.162	HDAC1
GO:1990391	DNA repair complex	cellular_component	1	9	13	18739	0.00622769	0.0240622	160.162	KDM1A
GO:0019079	viral genome replication	biological_process	1	9	14	18739	0.00670531	0.0240622	148.722	CCL2
GO:0036151	phosphatidylcholine acyl-chain remodeling	biological_process	1	9	14	18739	0.00670531	0.0240622	148.722	NR1H2
GO:0045820	negative regulation of glycolytic process	biological_process	1	9	14	18739	0.00670531	0.0240622	148.722	HDAC4
GO:0060765	regulation of androgen receptor signaling pathway	biological_process	1	9	14	18739	0.00670531	0.0240622	148.722	KDM1A
GO:1904754	positive regulation of vascular associated smooth muscle cell migration	biological_process	1	9	14	18739	0.00670531	0.0240622	148.722	TERT
GO:0006346	DNA methylation-dependent heterochromatin formation	biological_process	1	9	15	18739	0.00718273	0.0240622	138.807	HDAC1
GO:0014898	cardiac muscle hypertrophy in response to stress	biological_process	1	9	15	18739	0.00718273	0.0240622	138.807	HDAC4
GO:0043518	negative regulation of DNA damage response, signal transduction by p53 class mediator	biological_process	1	9	15	18739	0.00718273	0.0240622	138.807	KDM1A
GO:0048246	macrophage chemotaxis	biological_process	1	9	15	18739	0.00718273	0.0240622	138.807	CCL2
GO:0060766	negative regulation of androgen receptor signaling pathway	biological_process	1	9	15	18739	0.00718273	0.0240622	138.807	HDAC1
GO:0090280	positive regulation of calcium ion import	biological_process	1	9	15	18739	0.00718273	0.0240622	138.807	CCL2
GO:1902166	negative regulation of intrinsic apoptotic signaling pathway in response to DNA damage by p53 class mediator	biological_process	1	9	15	18739	0.00718273	0.0240622	138.807	KDM1A
GO:0001046	core promoter sequence-specific DNA binding	molecular_function	1	9	16	18739	0.00765994	0.0240622	130.132	HDAC1
GO:0016575	histone deacetylation	biological_process	1	9	16	18739	0.00765994	0.0240622	130.132	HDAC1
GO:0016581	NuRD complex	cellular_component	1	9	16	18739	0.00765994	0.0240622	130.132	HDAC1
GO:0019725	cellular homeostasis	biological_process	1	9	16	18739	0.00765994	0.0240622	130.132	CCL2
GO:0042551	neuron maturation	biological_process	1	9	16	18739	0.00765994	0.0240622	130.132	KDM1A
GO:0055001	muscle cell development	biological_process	1	9	16	18739	0.00765994	0.0240622	130.132	KDM1A
GO:0090399	replicative senescence	biological_process	1	9	16	18739	0.00765994	0.0240622	130.132	TERT
GO:0010569	regulation of double-strand break repair via homologous recombination	biological_process	1	9	17	18739	0.00813696	0.0247535	122.477	KDM1A
GO:0046965	nuclear retinoid X receptor binding	molecular_function	1	9	17	18739	0.00813696	0.0247535	122.477	NR1H2
GO:0051000	positive regulation of nitric-oxide synthase activity	biological_process	1	9	17	18739	0.00813696	0.0247535	122.477	TERT
GO:2000179	positive regulation of neural precursor cell proliferation	biological_process	1	9	18	18739	0.00861376	0.0256637	115.673	KDM1A
GO:2000353	positive regulation of endothelial cell apoptotic process	biological_process	1	9	18	18739	0.00861376	0.0256637	115.673	CCL2
GO:0000979	RNA polymerase II core promoter sequence-specific DNA binding	molecular_function	1	9	19	18739	0.00909036	0.0256851	109.585	HDAC1
GO:0004190	aspartic-type endopeptidase activity	molecular_function	1	9	19	18739	0.00909036	0.0256851	109.585	CTSD
GO:2000736	regulation of stem cell differentiation	biological_process	1	9	19	18739	0.00909036	0.0256851	109.585	HDAC1
GO:0019789	SUMO transferase activity	molecular_function	1	9	20	18739	0.00956676	0.0256851	104.106	HDAC4
GO:0043392	negative regulation of DNA binding	biological_process	1	9	20	18739	0.00956676	0.0256851	104.106	KDM1A
GO:0140861	DNA repair-dependent chromatin remodeling	biological_process	1	9	20	18739	0.00956676	0.0256851	104.106	KDM1A
GO:0006338	chromatin remodeling	biological_process	2	9	321	18739	0.00972596	0.0256851	12.9727	HDAC1;HDAC4
GO:0005697	telomerase holoenzyme complex	cellular_component	1	9	21	18739	0.010043	0.0256851	99.1481	TERT
GO:0006939	smooth muscle contraction	biological_process	1	9	21	18739	0.010043	0.0256851	99.1481	MYLK
GO:0007004	telomere maintenance via telomerase	biological_process	1	9	21	18739	0.010043	0.0256851	99.1481	TERT
GO:0007492	endoderm development	biological_process	1	9	21	18739	0.010043	0.0256851	99.1481	HDAC1
GO:0031904	endosome lumen	cellular_component	1	9	21	18739	0.010043	0.0256851	99.1481	CTSD
GO:0036120	cellular response to platelet-derived growth factor stimulus	biological_process	1	9	21	18739	0.010043	0.0256851	99.1481	HDAC1
GO:0046686	response to cadmium ion	biological_process	1	9	21	18739	0.010043	0.0256851	99.1481	TERT
GO:1902455	negative regulation of stem cell population maintenance	biological_process	1	9	21	18739	0.010043	0.0256851	99.1481	HDAC1
GO:2000773	negative regulation of cellular senescence	biological_process	1	9	21	18739	0.010043	0.0256851	99.1481	TERT
GO:0000380	alternative mRNA splicing, via spliceosome	biological_process	1	9	22	18739	0.0105189	0.0257625	94.6414	KDM1A
GO:0016580	Sin3 complex	cellular_component	1	9	22	18739	0.0105189	0.0257625	94.6414	HDAC1
GO:0032452	histone demethylase activity	molecular_function	1	9	22	18739	0.0105189	0.0257625	94.6414	KDM1A
GO:0045861	negative regulation of proteolysis	biological_process	1	9	22	18739	0.0105189	0.0257625	94.6414	NR1H2
GO:0070034	telomerase RNA binding	molecular_function	1	9	22	18739	0.0105189	0.0257625	94.6414	TERT
GO:0051247	positive regulation of protein metabolic process	biological_process	1	9	23	18739	0.0109947	0.026479	90.5266	NR1H2
GO:2001243	negative regulation of intrinsic apoptotic signaling pathway	biological_process	1	9	23	18739	0.0109947	0.026479	90.5266	HDAC1
GO:0048245	eosinophil chemotaxis	biological_process	1	9	24	18739	0.0114703	0.0273961	86.7546	CCL2
GO:0019899	enzyme binding	molecular_function	2	9	353	18739	0.0116714	0.0276479	11.7967	HDAC1;KDM1A
GO:0051928	positive regulation of calcium ion transport	biological_process	1	9	25	18739	0.0119457	0.0278412	83.2844	MYLK
GO:0090303	positive regulation of wound healing	biological_process	1	9	25	18739	0.0119457	0.0278412	83.2844	MYLK
GO:0010875	positive regulation of cholesterol efflux	biological_process	1	9	26	18739	0.0124209	0.0282648	80.0812	NR1H2
GO:0050681	nuclear androgen receptor binding	molecular_function	1	9	26	18739	0.0124209	0.0282648	80.0812	KDM1A
GO:0071480	cellular response to gamma radiation	biological_process	1	9	26	18739	0.0124209	0.0282648	80.0812	KDM1A
GO:0048020	CCR chemokine receptor binding	molecular_function	1	9	27	18739	0.0128959	0.0288907	77.1152	CCL2
GO:0048714	positive regulation of oligodendrocyte differentiation	biological_process	1	9	27	18739	0.0128959	0.0288907	77.1152	HDAC1
GO:0044344	cellular response to fibroblast growth factor stimulus	biological_process	1	9	28	18739	0.0133706	0.029497	74.3611	CCL2
GO:0071897	DNA biosynthetic process	biological_process	1	9	28	18739	0.0133706	0.029497	74.3611	TERT
GO:0019886	antigen processing and presentation of exogenous peptide antigen via MHC class II	biological_process	1	9	29	18739	0.0138452	0.0300847	71.7969	CTSD
GO:0051059	NF-kappaB binding	molecular_function	1	9	29	18739	0.0138452	0.0300847	71.7969	HDAC1
GO:0006468	protein phosphorylation	biological_process	2	9	388	18739	0.0139814	0.0301539	10.7325	CCL2;MYLK
GO:0006954	inflammatory response	biological_process	2	9	393	18739	0.0143266	0.0306696	10.596	CCL2;HDAC4
GO:0000978	RNA polymerase II cis-regulatory region sequence-specific DNA binding	molecular_function	3	9	1147	18739	0.0145384	0.0307582	5.4458	HDAC1;HDAC4;NR1H2
GO:0048247	lymphocyte chemotaxis	biological_process	1	9	31	18739	0.0147937	0.0307582	67.1649	CCL2
GO:0050870	positive regulation of T cell activation	biological_process	1	9	31	18739	0.0147937	0.0307582	67.1649	CCL2
GO:0051968	positive regulation of synaptic transmission, glutamatergic	biological_process	1	9	31	18739	0.0147937	0.0307582	67.1649	CCL2
GO:0045814	negative regulation of gene expression, epigenetic	biological_process	1	9	33	18739	0.0157414	0.0322644	63.0943	HDAC4
GO:2000352	negative regulation of endothelial cell apoptotic process	biological_process	1	9	33	18739	0.0157414	0.0322644	63.0943	TERT
GO:0030522	intracellular receptor signaling pathway	biological_process	1	9	34	18739	0.016215	0.0323182	61.2386	NR1H2
GO:0042113	B cell activation	biological_process	1	9	34	18739	0.016215	0.0323182	61.2386	HDAC4
GO:0060612	adipose tissue development	biological_process	1	9	34	18739	0.016215	0.0323182	61.2386	NAMPT
GO:0070555	response to interleukin-1	biological_process	1	9	34	18739	0.016215	0.0323182	61.2386	HDAC4
GO:2001240	negative regulation of extrinsic apoptotic signaling pathway in absence of ligand	biological_process	1	9	35	18739	0.0166884	0.0330338	59.4889	TERT
GO:0046326	positive regulation of glucose import	biological_process	1	9	36	18739	0.0171615	0.0332864	57.8364	TERT
GO:0048709	oligodendrocyte differentiation	biological_process	1	9	36	18739	0.0171615	0.0332864	57.8364	HDAC1
GO:1904707	positive regulation of vascular associated smooth muscle cell proliferation	biological_process	1	9	36	18739	0.0171615	0.0332864	57.8364	TERT
GO:0002052	positive regulation of neuroblast proliferation	biological_process	1	9	37	18739	0.0176345	0.0337507	56.2733	KDM1A
GO:1900087	positive regulation of G1/S transition of mitotic cell cycle	biological_process	1	9	37	18739	0.0176345	0.0337507	56.2733	TERT
GO:0030177	positive regulation of Wnt signaling pathway	biological_process	1	9	39	18739	0.0185797	0.035326	53.3875	TERT
GO:0019233	sensory perception of pain	biological_process	1	9	40	18739	0.0190521	0.0357536	52.0528	CCL2
GO:0031492	nucleosomal DNA binding	molecular_function	1	9	40	18739	0.0190521	0.0357536	52.0528	HDAC1
GO:2000134	negative regulation of G1/S transition of mitotic cell cycle	biological_process	1	9	41	18739	0.0195242	0.0364032	50.7832	CCL2
GO:0007259	receptor signaling pathway via JAK-STAT	biological_process	1	9	42	18739	0.0199962	0.0365753	49.5741	CCL2
GO:0009755	hormone-mediated signaling pathway	biological_process	1	9	42	18739	0.0199962	0.0365753	49.5741	NR1H2
GO:0043280	positive regulation of cysteine-type endopeptidase activity involved in apoptotic process	biological_process	1	9	42	18739	0.0199962	0.0365753	49.5741	CTSD
GO:0005829	cytosol	cellular_component	6	9	5405	18739	0.0207488	0.0375869	2.31132	HDAC1;HDAC4;MYLK;NAMPT;NR1H2;TERT
GO:0001223	transcription coactivator binding	molecular_function	1	9	44	18739	0.0209394	0.0375869	47.3207	TERT
GO:0002548	monocyte chemotaxis	biological_process	1	9	44	18739	0.0209394	0.0375869	47.3207	CCL2
GO:0000792	heterochromatin	cellular_component	1	9	45	18739	0.0214108	0.0377299	46.2691	HDAC1
GO:0042645	mitochondrial nucleoid	cellular_component	1	9	45	18739	0.0214108	0.0377299	46.2691	TERT
GO:0060337	type I interferon-mediated signaling pathway	biological_process	1	9	45	18739	0.0214108	0.0377299	46.2691	HDAC4
GO:0042789	mRNA transcription by RNA polymerase II	biological_process	1	9	46	18739	0.0218819	0.0380956	45.2633	NR1H2
GO:1902459	positive regulation of stem cell population maintenance	biological_process	1	9	46	18739	0.0218819	0.0380956	45.2633	HDAC1
GO:0001222	transcription corepressor binding	molecular_function	1	9	47	18739	0.0223528	0.0382246	44.3002	HDAC1
GO:0008009	chemokine activity	molecular_function	1	9	47	18739	0.0223528	0.0382246	44.3002	CCL2
GO:0120163	negative regulation of cold-induced thermogenesis	biological_process	1	9	47	18739	0.0223528	0.0382246	44.3002	NR1H2
GO:0043124	negative regulation of canonical NF-kappaB signal transduction	biological_process	1	9	48	18739	0.0228235	0.0388	43.3773	HDAC1
GO:0005654	nucleoplasm	cellular_component	5	9	3894	18739	0.0229662	0.0388141	2.67349	HDAC1;HDAC4;KDM1A;NR1H2;TERT
GO:0042733	embryonic digit morphogenesis	biological_process	1	9	50	18739	0.0237644	0.0396989	41.6422	HDAC1
GO:0071320	cellular response to cAMP	biological_process	1	9	50	18739	0.0237644	0.0396989	41.6422	KDM1A
GO:0048661	positive regulation of smooth muscle cell proliferation	biological_process	1	9	51	18739	0.0242345	0.0402516	40.8257	HDAC1
GO:0004879	nuclear receptor activity	molecular_function	1	9	52	18739	0.0247044	0.0405658	40.0406	NR1H2
GO:0016925	protein sumoylation	biological_process	1	9	52	18739	0.0247044	0.0405658	40.0406	HDAC4
GO:0032092	positive regulation of protein binding	biological_process	1	9	53	18739	0.0251742	0.0411036	39.2851	TERT
GO:0007187	G protein-coupled receptor signaling pathway, coupled to cyclic nucleotide second messenger	biological_process	1	9	54	18739	0.0256437	0.0412386	38.5576	CCL2
GO:0032154	cleavage furrow	cellular_component	1	9	54	18739	0.0256437	0.0412386	38.5576	MYLK
GO:0000723	telomere maintenance	biological_process	1	9	55	18739	0.026113	0.0412386	37.8566	TERT
GO:0030374	nuclear receptor coactivator activity	molecular_function	1	9	55	18739	0.026113	0.0412386	37.8566	KDM1A
GO:0034644	cellular response to UV	biological_process	1	9	55	18739	0.026113	0.0412386	37.8566	KDM1A
GO:1904724	tertiary granule lumen	cellular_component	1	9	55	18739	0.026113	0.0412386	37.8566	CTSD
GO:0008134	transcription factor binding	molecular_function	1	9	56	18739	0.0265821	0.0417513	37.1806	KDM1A
GO:0005515	protein binding	molecular_function	9	9	12548	18739	0.0270421	0.0422442	1.49339	CCL2;CTSD;HDAC1;HDAC4;KDM1A;MYLK;NAMPT;NR1H2;TERT
GO:0042475	odontogenesis of dentin-containing tooth	biological_process	1	9	58	18739	0.0275197	0.0427592	35.8985	HDAC1
GO:0032091	negative regulation of protein binding	biological_process	1	9	59	18739	0.0279883	0.0430245	35.29	KDM1A
GO:0070888	E-box binding	molecular_function	1	9	59	18739	0.0279883	0.0430245	35.29	HDAC1
GO:0004197	cysteine-type endopeptidase activity	molecular_function	1	9	60	18739	0.0284566	0.0430573	34.7019	CTSD
GO:0006959	humoral immune response	biological_process	1	9	60	18739	0.0284566	0.0430573	34.7019	CCL2
GO:0050660	flavin adenine dinucleotide binding	molecular_function	1	9	60	18739	0.0284566	0.0430573	34.7019	KDM1A
GO:0035580	specific granule lumen	cellular_component	1	9	62	18739	0.0293926	0.044242	33.5824	CTSD
GO:0000045	autophagosome assembly	biological_process	1	9	67	18739	0.0317292	0.0475115	31.0763	CTSD
GO:0070098	chemokine-mediated signaling pathway	biological_process	1	9	68	18739	0.0321959	0.0479619	30.6193	CCL2
GO:0008286	insulin receptor signaling pathway	biological_process	1	9	69	18739	0.0326624	0.0484073	30.1755	NAMPT
GO:0021766	hippocampus development	biological_process	1	9	70	18739	0.0331287	0.0488479	29.7444	HDAC1
GO:0001725	stress fiber	cellular_component	1	9	71	18739	0.0335948	0.0492838	29.3255	MYLK
GO:0032991	protein-containing complex	cellular_component	2	9	626	18739	0.0343254	0.0501011	6.65211	HDAC1;KDM1A
GO:0031398	positive regulation of protein ubiquitination	biological_process	1	9	73	18739	0.0345264	0.0501414	28.5221	KDM1A
GO:0021987	cerebral cortex development	biological_process	1	9	75	18739	0.0354573	0.0512357	27.7615	KDM1A
GO:0071347	cellular response to interleukin-1	biological_process	1	9	77	18739	0.0363873	0.052318	27.0404	CCL2
GO:0000049	tRNA binding	molecular_function	1	9	79	18739	0.0373165	0.0533885	26.3558	TERT
GO:0030593	neutrophil chemotaxis	biological_process	1	9	80	18739	0.0377808	0.0537865	26.0264	CCL2
GO:0007005	mitochondrion organization	biological_process	1	9	81	18739	0.038245	0.0541669	25.7051	TERT
GO:0031490	chromatin DNA binding	molecular_function	1	9	82	18739	0.0387089	0.0541669	25.3916	NR1H2
GO:0032880	regulation of protein localization	biological_process	1	9	82	18739	0.0387089	0.0541669	25.3916	KDM1A
GO:0016491	oxidoreductase activity	molecular_function	1	9	83	18739	0.0391726	0.0541669	25.0857	KDM1A
GO:0031647	regulation of protein stability	biological_process	1	9	83	18739	0.0391726	0.0541669	25.0857	TERT
GO:0051117	ATPase binding	molecular_function	1	9	83	18739	0.0391726	0.0541669	25.0857	NR1H2
GO:0009617	response to bacterium	biological_process	1	9	85	18739	0.0400994	0.0551845	24.4954	CCL2
GO:0042632	cholesterol homeostasis	biological_process	1	9	86	18739	0.0405626	0.0554036	24.2106	NR1H2
GO:0008233	peptidase activity	molecular_function	1	9	87	18739	0.0410255	0.0554036	23.9323	CTSD
GO:0030183	B cell differentiation	biological_process	1	9	87	18739	0.0410255	0.0554036	23.9323	HDAC4
GO:0030512	negative regulation of transforming growth factor beta receptor signaling pathway	biological_process	1	9	87	18739	0.0410255	0.0554036	23.9323	HDAC1
GO:0071346	cellular response to type II interferon	biological_process	1	9	93	18739	0.0437989	0.0588738	22.3883	CCL2
GO:0043202	lysosomal lumen	cellular_component	1	9	96	18739	0.0451829	0.060453	21.6887	CTSD
GO:0051087	protein-folding chaperone binding	molecular_function	1	9	99	18739	0.0465651	0.0617308	21.0314	TERT
GO:0051091	positive regulation of DNA-binding transcription factor activity	biological_process	1	9	99	18739	0.0465651	0.0617308	21.0314	HDAC4
GO:0042470	melanosome	cellular_component	1	9	101	18739	0.0474856	0.0623788	20.615	CTSD
GO:0120162	positive regulation of cold-induced thermogenesis	biological_process	1	9	101	18739	0.0474856	0.0623788	20.615	KDM1A
GO:0009887	animal organ morphogenesis	biological_process	1	9	106	18739	0.0497834	0.0651014	19.6426	CCL2
GO:0016605	PML body	cellular_component	1	9	109	18739	0.0511597	0.0665998	19.1019	TERT
GO:0071456	cellular response to hypoxia	biological_process	1	9	111	18739	0.0520763	0.067489	18.7578	TERT
GO:0010976	positive regulation of neuron projection development	biological_process	1	9	112	18739	0.0525343	0.0677786	18.5903	KDM1A
GO:0006935	chemotaxis	biological_process	1	9	114	18739	0.0534496	0.0686531	18.2641	CCL2
GO:0090575	RNA polymerase II transcription regulator complex	cellular_component	1	9	121	18739	0.0566473	0.0723963	17.2075	NR1H2
GO:0008270	zinc ion binding	molecular_function	2	9	826	18739	0.0568649	0.0723963	5.04143	HDAC4;NR1H2
GO:1904813	ficolin-1-rich granule lumen	cellular_component	1	9	124	18739	0.0580147	0.0735362	16.7912	CTSD
GO:0071356	cellular response to tumor necrosis factor	biological_process	1	9	127	18739	0.0593805	0.0749387	16.3946	CCL2
GO:0090090	negative regulation of canonical Wnt signaling pathway	biological_process	1	9	130	18739	0.0607444	0.0763267	16.0162	HDAC1
GO:0008360	regulation of cell shape	biological_process	1	9	134	18739	0.0625603	0.078268	15.5381	CCL2
GO:0030336	negative regulation of cell migration	biological_process	1	9	135	18739	0.0630137	0.0784956	15.423	HDAC1
GO:0045766	positive regulation of angiogenesis	biological_process	1	9	138	18739	0.064373	0.0798446	15.0878	TERT
GO:0019221	cytokine-mediated signaling pathway	biological_process	1	9	139	18739	0.0648257	0.0800625	14.9792	CCL2
GO:0007010	cytoskeleton organization	biological_process	1	9	141	18739	0.0657305	0.0808346	14.7667	CCL2
GO:0043547	positive regulation of GTPase activity	biological_process	1	9	145	18739	0.0675378	0.0827052	14.3594	CCL2
GO:0030182	neuron differentiation	biological_process	1	9	150	18739	0.0697926	0.0851057	13.8807	HDAC1
GO:0003677	DNA binding	molecular_function	2	9	951	18739	0.073065	0.0887218	4.37878	NR1H2;TERT
GO:0042393	histone binding	molecular_function	1	9	168	18739	0.0778696	0.0941603	12.3935	HDAC4
GO:0071222	cellular response to lipopolysaccharide	biological_process	1	9	173	18739	0.0801021	0.0964563	12.0353	CCL2
GO:0060090	molecular adaptor activity	molecular_function	1	9	177	18739	0.0818846	0.0981936	11.7633	HDAC4
GO:0030054	cell junction	cellular_component	1	9	179	18739	0.0827748	0.0988508	11.6319	NAMPT
GO:0006325	chromatin organization	biological_process	1	9	183	18739	0.0845527	0.100559	11.3777	HDAC1
GO:0030027	lamellipodium	cellular_component	1	9	185	18739	0.0854405	0.101198	11.2547	MYLK
GO:0005125	cytokine activity	molecular_function	1	9	189	18739	0.0872139	0.102877	11.0165	NAMPT
GO:0003714	transcription corepressor activity	molecular_function	1	9	193	18739	0.0889842	0.104538	10.7881	HDAC1
GO:0005667	transcription regulator complex	cellular_component	1	9	201	18739	0.0925156	0.107811	10.3588	KDM1A
GO:0045121	membrane raft	cellular_component	1	9	201	18739	0.0925156	0.107811	10.3588	CTSD
GO:0005516	calmodulin binding	molecular_function	1	9	204	18739	0.0938368	0.108911	10.2064	MYLK
GO:0005634	nucleus	cellular_component	5	9	5557	18739	0.0945821	0.109056	1.87341	HDAC1;HDAC4;KDM1A;NR1H2;TERT
GO:0004672	protein kinase activity	molecular_function	1	9	206	18739	0.0947166	0.109056	10.1073	CCL2
GO:0070374	positive regulation of ERK1 and ERK2 cascade	biological_process	1	9	210	18739	0.096474	0.110639	9.91481	CCL2
GO:0000976	transcription cis-regulatory region binding	molecular_function	1	9	219	18739	0.100417	0.114706	9.50736	HDAC4
GO:0007165	signal transduction	biological_process	2	9	1150	18739	0.101659	0.115668	3.62106	CCL2;NAMPT
GO:0007267	cell-cell signaling	biological_process	1	9	227	18739	0.103909	0.117763	9.1723	NAMPT
GO:0030335	positive regulation of cell migration	biological_process	1	9	230	18739	0.105215	0.118778	9.05266	MYLK
GO:0007166	cell surface receptor signaling pathway	biological_process	1	9	233	18739	0.10652	0.119783	8.9361	CCL2
GO:0010008	endosome membrane	cellular_component	1	9	242	18739	0.110424	0.123692	8.60376	CTSD
GO:0003713	transcription coactivator activity	molecular_function	1	9	243	18739	0.110857	0.123697	8.56836	KDM1A
GO:0001525	angiogenesis	biological_process	1	9	245	18739	0.111722	0.124183	8.49841	CCL2
GO:0015629	actin cytoskeleton	cellular_component	1	9	253	18739	0.115175	0.127531	8.22969	MYLK
GO:0003779	actin binding	molecular_function	1	9	263	18739	0.119474	0.131787	7.91677	MYLK
GO:0005764	lysosome	cellular_component	1	9	281	18739	0.127167	0.139738	7.40965	CTSD
GO:0043065	positive regulation of apoptotic process	biological_process	1	9	284	18739	0.128443	0.140606	7.33138	CTSD
GO:0005102	signaling receptor binding	molecular_function	1	9	339	18739	0.151548	0.16491	6.14192	CCL2
GO:0006357	regulation of transcription by RNA polymerase II	biological_process	2	9	1461	18739	0.151786	0.16491	2.85025	HDAC1;KDM1A
GO:0043025	neuronal cell body	cellular_component	1	9	347	18739	0.154863	0.167623	6.00032	HDAC1
GO:0005765	lysosomal membrane	cellular_component	1	9	371	18739	0.164739	0.176987	5.61216	CTSD
GO:0007399	nervous system development	biological_process	1	9	371	18739	0.164739	0.176987	5.61216	HDAC4
GO:0005615	extracellular space	cellular_component	2	9	1542	18739	0.165684	0.177344	2.70053	CCL2;CTSD
GO:0062023	collagen-containing extracellular matrix	cellular_component	1	9	382	18739	0.169231	0.180471	5.45055	CTSD
GO:0006508	proteolysis	biological_process	1	9	432	18739	0.18938	0.201216	4.8197	CTSD
GO:0003682	chromatin binding	molecular_function	1	9	437	18739	0.191371	0.202587	4.76456	KDM1A
GO:0010628	positive regulation of gene expression	biological_process	1	9	439	18739	0.192166	0.202686	4.74285	HDAC1
GO:0005737	cytoplasm	cellular_component	4	9	4976	18739	0.195893	0.205865	1.67372	HDAC1;HDAC4;MYLK;NR1H2
GO:0001228	DNA-binding transcription activator activity, RNA polymerase II-specific	molecular_function	1	9	467	18739	0.203225	0.212797	4.45848	NR1H2
GO:0043066	negative regulation of apoptotic process	biological_process	1	9	469	18739	0.20401	0.212848	4.43947	HDAC1
GO:0007155	cell adhesion	biological_process	1	9	480	18739	0.208313	0.216556	4.33773	CCL2
GO:0005576	extracellular region	cellular_component	2	9	1819	18739	0.215084	0.222793	2.28929	CCL2;CTSD
GO:0030154	cell differentiation	biological_process	1	9	587	18739	0.249111	0.257118	3.54704	NR1H2
GO:0070062	extracellular exosome	cellular_component	2	9	2093	18739	0.265845	0.273414	1.98959	CTSD;NAMPT
GO:0042803	protein homodimerization activity	molecular_function	1	9	715	18739	0.295453	0.302787	2.91204	TERT
GO:0046872	metal ion binding	molecular_function	2	9	2345	18739	0.313277	0.319919	1.77579	MYLK;TERT
GO:0007186	G protein-coupled receptor signaling pathway	biological_process	1	9	878	18739	0.350778	0.356954	2.37142	CCL2
GO:0005730	nucleolus	cellular_component	1	9	902	18739	0.358589	0.363622	2.30833	TERT
GO:0000981	DNA-binding transcription factor activity, RNA polymerase II-specific	molecular_function	1	9	1166	18739	0.439159	0.443765	1.78569	NR1H2
GO:0003723	RNA binding	molecular_function	1	9	1381	18739	0.497989	0.50146	1.50768	TERT
GO:0005524	ATP binding	molecular_function	1	9	1461	18739	0.518437	0.520237	1.42513	MYLK
GO:0005886	plasma membrane	cellular_component	2	9	4858	18739	0.721393	0.721393	0.857189	MYLK;TERT

## Sheet: Table S7 KEGG
id	Term	Classification_level1	Classification_level2	ListHits	ListTotal	PopHits	PopTotal	p-value	q-value	Enrichment_score	geneID	hyperlink_only_excel
hsa00760	Nicotinate and nicotinamide metabolism	Metabolism	Metabolism of cofactors and vitamins	1	9	37	8190	0.0399515	0.234643	24.5946	NAMPT	hsa00760
hsa03082	ATP-dependent chromatin remodeling	Genetic Information Processing	Chromosome	1	9	117	8190	0.12152	0.234643	7.77778	HDAC1	hsa03082
hsa03083	Polycomb repressive complex	Genetic Information Processing	Chromosome	1	9	84	8190	0.0886515	0.234643	10.8333	HDAC1	hsa03083
hsa04020	Calcium signaling pathway	Environmental Information Processing	Signal transduction	1	9	252	8190	0.245283	0.25891	3.61111	MYLK	hsa04020
hsa04022	cGMP-PKG signaling pathway	Environmental Information Processing	Signal transduction	1	9	167	8190	0.169315	0.237979	5.4491	MYLK	hsa04022
hsa04060	Cytokine-cytokine receptor interaction	Environmental Information Processing	Signaling molecules and interaction	1	9	295	8190	0.281308	0.291538	3.08475	CCL2	hsa04060
hsa04061	Viral protein interaction with cytokine and cytokine receptor	Environmental Information Processing	Signaling molecules and interaction	1	9	98	8190	0.102727	0.234643	9.28571	CCL2	hsa04061
hsa04062	Chemokine signaling pathway	Organismal Systems	Immune system	1	9	190	8190	0.190514	0.245194	4.78947	CCL2	hsa04062
hsa04071	Sphingolipid signaling pathway	Environmental Information Processing	Signal transduction	1	9	121	8190	0.125432	0.234643	7.52066	CTSD	hsa04071
hsa04110	Cell cycle	Cellular Processes	Cell growth and death	1	9	157	8190	0.159946	0.237979	5.79618	HDAC1	hsa04110
hsa04140	Autophagy - animal	Cellular Processes	Transport and catabolism	1	9	165	8190	0.167449	0.237979	5.51515	CTSD	hsa04140
hsa04142	Lysosome	Cellular Processes	Transport and catabolism	1	9	132	8190	0.136109	0.234643	6.89394	CTSD	hsa04142
hsa04210	Apoptosis	Cellular Processes	Cell growth and death	1	9	135	8190	0.139001	0.234643	6.74074	CTSD	hsa04210
hsa04213	Longevity regulating pathway - multiple species	Organismal Systems	Aging	1	9	61	8190	0.0651011	0.234643	14.918	HDAC1	hsa04213
hsa04270	Vascular smooth muscle contraction	Organismal Systems	Circulatory system	1	9	134	8190	0.138038	0.234643	6.79104	MYLK	hsa04270
hsa04330	Notch signaling pathway	Environmental Information Processing	Signal transduction	1	9	62	8190	0.0661361	0.234643	14.6774	HDAC1	hsa04330
hsa04350	TGF-beta signaling pathway	Environmental Information Processing	Signal transduction	1	9	108	8190	0.112662	0.234643	8.42593	HDAC1	hsa04350
hsa04371	Apelin signaling pathway	Environmental Information Processing	Signal transduction	2	9	139	8190	0.00952175	0.186423	13.0935	HDAC4;MYLK	hsa04371
hsa04510	Focal adhesion	Cellular Processes	Cellular community - eukaryotes	1	9	203	8190	0.202282	0.245194	4.48276	MYLK	hsa04510
hsa04611	Platelet activation	Organismal Systems	Immune system	1	9	124	8190	0.128355	0.234643	7.33871	MYLK	hsa04611
hsa04613	Neutrophil extracellular trap formation	Organismal Systems	Immune system	2	9	190	8190	0.017313	0.186423	9.57895	HDAC1;HDAC4	hsa04613
hsa04621	NOD-like receptor signaling pathway	Organismal Systems	Immune system	2	9	185	8190	0.0164585	0.186423	9.83784	CCL2;NAMPT	hsa04621
hsa04657	IL-17 signaling pathway	Organismal Systems	Immune system	1	9	94	8190	0.0987253	0.234643	9.68085	CCL2	hsa04657
hsa04668	TNF signaling pathway	Environmental Information Processing	Signal transduction	1	9	114	8190	0.118576	0.234643	7.98246	CCL2	hsa04668
hsa04714	Thermogenesis	Organismal Systems	Environmental adaptation	1	9	232	8190	0.227987	0.245194	3.92241	KDM1A	hsa04714
hsa04810	Regulation of actin cytoskeleton	Cellular Processes	Cell motility	1	9	229	8190	0.225362	0.245194	3.9738	MYLK	hsa04810
hsa04915	Estrogen signaling pathway	Organismal Systems	Endocrine system	1	9	136	8190	0.139963	0.234643	6.69118	CTSD	hsa04915
hsa04919	Thyroid hormone signaling pathway	Organismal Systems	Endocrine system	1	9	121	8190	0.125432	0.234643	7.52066	HDAC1	hsa04919
hsa04921	Oxytocin signaling pathway	Organismal Systems	Endocrine system	1	9	154	8190	0.157116	0.237979	5.90909	MYLK	hsa04921
hsa04931	Insulin resistance	Human Diseases	Endocrine and metabolic disease	1	9	108	8190	0.112662	0.234643	8.42593	NR1H2	hsa04931
hsa04933	AGE-RAGE signaling pathway in diabetic complications	Human Diseases	Endocrine and metabolic disease	1	9	100	8190	0.104722	0.234643	9.1	CCL2	hsa04933
hsa04971	Gastric acid secretion	Organismal Systems	Digestive system	1	9	76	8190	0.0805206	0.234643	11.9737	MYLK	hsa04971
hsa05016	Huntington disease	Human Diseases	Neurodegenerative disease	1	9	306	8190	0.290275	0.295458	2.97386	HDAC1	hsa05016
hsa05031	Amphetamine addiction	Human Diseases	Substance dependence	1	9	69	8190	0.0733532	0.234643	13.1884	HDAC1	hsa05031
hsa05034	Alcoholism	Human Diseases	Substance dependence	2	9	188	8190	0.0169689	0.186423	9.68085	HDAC1;HDAC4	hsa05034
hsa05135	Yersinia infection	Human Diseases	Infectious disease: bacterial	1	9	136	8190	0.139963	0.234643	6.69118	CCL2	hsa05135
hsa05142	Chagas disease	Human Diseases	Infectious disease: parasitic	1	9	101	8190	0.105718	0.234643	9.0099	CCL2	hsa05142
hsa05144	Malaria	Human Diseases	Infectious disease: parasitic	1	9	50	8190	0.0536478	0.234643	18.2	CCL2	hsa05144
hsa05152	Tuberculosis	Human Diseases	Infectious disease: bacterial	1	9	176	8190	0.177668	0.241121	5.17045	CTSD	hsa05152
hsa05163	Human cytomegalovirus infection	Human Diseases	Infectious disease: viral	1	9	223	8190	0.220089	0.245194	4.08072	CCL2	hsa05163
hsa05164	Influenza A	Human Diseases	Infectious disease: viral	1	9	169	8190	0.171178	0.237979	5.38462	CCL2	hsa05164
hsa05165	Human papillomavirus infection	Human Diseases	Infectious disease: viral	2	9	331	8190	0.0485773	0.234643	5.49849	HDAC1;TERT	hsa05165
hsa05166	Human T-cell leukemia virus 1 infection	Human Diseases	Infectious disease: viral	1	9	220	8190	0.217441	0.245194	4.13636	TERT	hsa05166
hsa05168	Herpes simplex virus 1 infection	Human Diseases	Infectious disease: viral	1	9	510	8190	0.439509	0.439509	1.78431	CCL2	hsa05168
hsa05169	Epstein-Barr virus infection	Human Diseases	Infectious disease: viral	1	9	199	8190	0.198677	0.245194	4.57286	HDAC1	hsa05169
hsa05171	Coronavirus disease - COVID-19	Human Diseases	Infectious disease: viral	1	9	231	8190	0.227113	0.245194	3.93939	CCL2	hsa05171
hsa05200	Pathways in cancer	Human Diseases	Cancer: overview	2	9	528	8190	0.110521	0.234643	3.44697	HDAC1;TERT	hsa05200
hsa05202	Transcriptional misregulation in cancer	Human Diseases	Cancer: overview	1	9	192	8190	0.192334	0.245194	4.73958	HDAC1	hsa05202
hsa05203	Viral carcinogenesis	Human Diseases	Cancer: overview	2	9	203	8190	0.0196235	0.186423	8.96552	HDAC1;HDAC4	hsa05203
hsa05206	MicroRNAs in cancer	Human Diseases	Cancer: overview	2	9	161	8190	0.0126272	0.186423	11.3043	HDAC1;HDAC4	hsa05206
hsa05220	Chronic myeloid leukemia	Human Diseases	Cancer: specific types	1	9	76	8190	0.0805206	0.234643	11.9737	HDAC1	hsa05220
hsa05225	Hepatocellular carcinoma	Human Diseases	Cancer: specific types	1	9	165	8190	0.167449	0.237979	5.51515	TERT	hsa05225
hsa05226	Gastric cancer	Human Diseases	Cancer: specific types	1	9	148	8190	0.151433	0.237979	6.14865	TERT	hsa05226
hsa05323	Rheumatoid arthritis	Human Diseases	Immune disease	1	9	89	8190	0.0937008	0.234643	10.2247	CCL2	hsa05323
hsa05415	Diabetic cardiomyopathy	Human Diseases	Cardiovascular disease	1	9	203	8190	0.202282	0.245194	4.48276	CTSD	hsa05415
hsa05417	Lipid and atherosclerosis	Human Diseases	Cardiovascular disease	1	9	214	8190	0.21212	0.245194	4.25234	CCL2	hsa05417
hsa05418	Fluid shear stress and atherosclerosis	Human Diseases	Cardiovascular disease	1	9	136	8190	0.139963	0.234643	6.69118	CCL2	hsa05418
